# Supplementary material for: Poly[[diaqua-μ4-pyrazine-2,3-dicarboxyl­ato-κ6 N,O 2:O 2′:O 3,O 3′:O 3-strontium(II)] monohydrate]
Source: Acta Crystallogr Sect E Struct Rep Online. 2008 Jun 7;64(Pt 7):m888–9. doi: 10.1107/S1600536808015316 (PMC2961772; doi:10.1107/S1600536808015316)
Supplement: Supplementary file 1 [file e-64-0m888-sup1.cif]

##############################################################################
###                                                                        ###
###        Electronic paper (Acta Crystallographica Section E)             ###
###                                                                        ###
##############################################################################
#                                                                            #
# This CIF contains the data in a paper accepted for publication in Acta     #
# Crystallographica Section E. It conforms to the requirements of Notes      #
# for Authors for Section E, and has been peer reviewed under the auspices   #
# of the IUCr Commission on Journals.                                        #
#                                                                            #
# Full details of the Crystallographic Information File format               #
# are given in the paper "The Crystallographic Information File (CIF):       #
# a New Standard Archive File for Crystallography" by S. R. Hall, F. H.      #
# Allen and I. D. Brown [Acta Cryst. (1991), A47, 655-685].                  #
#                                                                            #
# The current version of the core CIF dictionary is obtainable from          #
# ftp://ftp.iucr.org/pub/cif_core.dic. The current version number is 2.4.    #
#                                                                            #
# Software is freely available for graphical display of the structure(s) in  #
# this CIF.  For information consult the CIF home page http://www.iucr.org/  #
# cif/home.html                                                              #
#                                                                            #
# This file may be used for bona fide research purposes within the           #
# scientific community so long as proper attribution is given to the journal # 
# article from which it was obtained.                                        #
#                                                                            #
##############################################################################
                                             
data_I
_audit_creation_method     SHELXL-97
_chemical_name_systematic
;
Poly[[diaqua-\m~4~-pyrazine-2,3-dicarboxylato-
\k^6^N,O^2^:O^2'^:O^3^,O^3'^:O^3^-strontium(II)] monohydrate]
;
_chemical_name_common     ?
_chemical_formula_moiety     'C6 H6 N2 O6 Sr, H2 O'
_chemical_formula_sum     'C6 H8 N2 O7 Sr'
_chemical_formula_iupac     '[Sr (C6 H2 N2 O4) (H2 O)2], H2 O'
_chemical_formula_weight     307.76
_chemical_melting_point     ?
_symmetry_cell_setting     Monoclinic
_symmetry_space_group_name_H-M     'P 21/n'
_symmetry_space_group_name_Hall     '-P 2yn'
loop_
    _symmetry_equiv_pos_as_xyz
    'x, y, z'
    '-x+1/2, y+1/2, -z+1/2'
    '-x, -y, -z'
    'x-1/2, -y-1/2, z-1/2'
_cell_length_a     10.4931(7)
_cell_length_b     6.9839(4)
_cell_length_c     13.5208(8)
_cell_angle_alpha     90.00
_cell_angle_beta     94.2670(10)
_cell_angle_gamma     90.00
_cell_volume     988.10(10)
_cell_formula_units_Z     4
_cell_measurement_reflns_used     156
_cell_measurement_theta_min     3
_cell_measurement_theta_max     26
_cell_measurement_temperature     120(2)
_exptl_crystal_description     plate
_exptl_crystal_colour     colorless
_exptl_crystal_size_max     0.28
_exptl_crystal_size_mid     0.25
_exptl_crystal_size_min     0.10
_exptl_crystal_density_diffrn     2.069
_exptl_crystal_density_meas     ?
_exptl_crystal_density_method     'not measured'
_exptl_crystal_F_000     608
_exptl_absorpt_coefficient_mu     5.482
_exptl_absorpt_correction_type     multi-scan
_exptl_absorpt_process_details     '(SADABS; Bruker, 1998)'
_exptl_absorpt_correction_T_min     0.240
_exptl_absorpt_correction_T_max     0.568
_exptl_special_details
;
;
_diffrn_ambient_temperature     120(2)
_diffrn_radiation_type     MoK\a
_diffrn_radiation_wavelength     0.71073
_diffrn_radiation_source     'fine-focus sealed tube'
_diffrn_radiation_monochromator     graphite
_diffrn_measurement_device_type     'Bruker SMART 1000 CCD area-detector'
_diffrn_measurement_method     '\f and \w'
_diffrn_detector_area_resol_mean     ?
_diffrn_reflns_number     8338
_diffrn_reflns_av_R_equivalents     0.0396
_diffrn_reflns_av_sigmaI/netI     0.0367
_diffrn_reflns_theta_min     2.37
_diffrn_reflns_theta_max     26.00
_diffrn_reflns_theta_full     26.00
_diffrn_measured_fraction_theta_max     0.994
_diffrn_measured_fraction_theta_full     0.994
_diffrn_reflns_limit_h_min     -12
_diffrn_reflns_limit_h_max     12
_diffrn_reflns_limit_k_min     -8
_diffrn_reflns_limit_k_max     8
_diffrn_reflns_limit_l_min     -16
_diffrn_reflns_limit_l_max     16
_diffrn_standards_number     ?
_diffrn_standards_interval_count     ?
_diffrn_standards_interval_time     ?
_diffrn_standards_decay_%     ?
_refine_special_details
;
Refinement of <i>F</i>^2^ against ALL reflections. The weighted <i>R</i>-factor
<i>wR</i> and goodness of fit <i>S</i> are based on <i>F</i>^2^, conventional
<i>R</i>-factors <i>R</i> are based on <i>F</i>, with <i>F</i> set to zero for
negative <i>F</i>^2^. The threshold expression of <i>F</i>^2^ >
\s(<i>F</i>^2^) is used only for calculating <i>R</i>-factors(gt) <i>etc</i>.
and is not relevant to the choice of reflections for refinement.
<i>R</i>-factors based on <i>F</i>^2^ are statistically about twice as large
as those based on <i>F</i>, and <i>R</i>- factors based on ALL data will be
even larger.
;
_reflns_number_total     1934
_reflns_number_gt     1595
_reflns_threshold_expression     I>2\s(I)
_refine_ls_structure_factor_coef     Fsqd
_refine_ls_matrix_type     full
_refine_ls_R_factor_all     0.0320
_refine_ls_R_factor_gt     0.0241
_refine_ls_wR_factor_gt     0.0523
_refine_ls_wR_factor_ref     0.0540
_refine_ls_goodness_of_fit_ref     1.005
_refine_ls_restrained_S_all     1.005
_refine_ls_number_reflns     1934
_refine_ls_number_parameters     145
_refine_ls_number_restraints     0
_refine_ls_hydrogen_treatment     constr
_refine_ls_weighting_scheme     calc
_refine_ls_weighting_details
                  'calc w=1/[\s^2^(Fo^2^)+(0.026P)^2^] where P=(Fo^2^+2Fc^2^)/3'
_atom_sites_solution_hydrogens     mixed
_atom_sites_solution_primary     direct
_atom_sites_solution_secondary     difmap
_refine_ls_shift/su_max     0.002
_refine_ls_shift/su_mean     0.000
_refine_diff_density_max     0.920
_refine_diff_density_min     -0.447
_refine_ls_extinction_method     none
_refine_ls_extinction_coef     ?
loop_
    _atom_type_symbol
    _atom_type_description
    _atom_type_scat_dispersion_real
    _atom_type_scat_dispersion_imag
    _atom_type_scat_source
    'C' 'C' 0.0033 0.0016
                         'International Tables Vol C Tables 4.2.6.8 and 6.1.1.4'
    'H' 'H' 0.0000 0.0000
                         'International Tables Vol C Tables 4.2.6.8 and 6.1.1.4'
    'N' 'N' 0.0061 0.0033
                         'International Tables Vol C Tables 4.2.6.8 and 6.1.1.4'
    'O' 'O' 0.0106 0.0060
                         'International Tables Vol C Tables 4.2.6.8 and 6.1.1.4'
    'Sr' 'Sr' -1.5307 3.2498
                         'International Tables Vol C Tables 4.2.6.8 and 6.1.1.4'
_computing_data_collection     'SMART (Bruker, 1998)'
_computing_cell_refinement     'SAINT-Plus (Bruker, 1998)'
_computing_data_reduction     'SAINT-Plus (Bruker, 1998)'
_computing_structure_solution     'SHELXTL (Sheldrick, 2008)'
_computing_structure_refinement     'SHELXTL (Sheldrick, 2008)'
_computing_molecular_graphics     'SHELXTL (Sheldrick, 2008)'
_computing_publication_material     'SHELXTL (Sheldrick, 2008)'
loop_
    _atom_site_type_symbol
    _atom_site_label
    _atom_site_fract_x
    _atom_site_fract_y
    _atom_site_fract_z
    _atom_site_U_iso_or_equiv
    _atom_site_adp_type
    _atom_site_calc_flag
    _atom_site_refinement_flags
    _atom_site_occupancy
    _atom_site_disorder_assembly
    _atom_site_disorder_group
    Sr Sr1 -0.44206(2) 0.17756(3) 0.375530(17) 0.01058(9) Uani d . 1 . .
    N N1 -0.4291(2) 0.1488(3) 0.17632(16) 0.0137(5) Uani d . 1 . .
    N N2 -0.3958(2) 0.2550(3) -0.01781(16) 0.0138(5) Uani d . 1 . .
    O O1 -0.14140(18) 0.1344(3) -0.07125(13) 0.0154(4) Uani d . 1 . .
    O O2 -0.09707(18) 0.3655(3) 0.03862(13) 0.0148(4) Uani d . 1 . .
    O O3 -0.21964(18) 0.1162(3) 0.30617(13) 0.0164(4) Uani d . 1 . .
    O O4 -0.10633(16) 0.0171(3) 0.18088(13) 0.0131(4) Uani d . 1 . .
    C C1 -0.3115(2) 0.1518(4) 0.14221(19) 0.0114(6) Uani d . 1 . .
    C C2 -0.2956(3) 0.2059(4) 0.04464(19) 0.0117(6) Uani d . 1 . .
    C C3 -0.5114(3) 0.2480(4) 0.0166(2) 0.0156(6) Uani d . 1 . .
    H H3A -0.5841 0.2794 -0.0264 0.019 Uiso calc R 1 . .
    C C4 -0.5277(3) 0.1963(4) 0.11335(19) 0.0150(6) Uani d . 1 . .
    H H4A -0.6115 0.1945 0.1356 0.018 Uiso calc R 1 . .
    C C5 -0.2037(3) 0.0901(4) 0.21630(19) 0.0123(6) Uani d . 1 . .
    C C6 -0.1670(3) 0.2340(4) 0.00239(19) 0.0114(6) Uani d . 1 . .
    O O1W -0.64324(17) -0.0101(3) 0.30768(13) 0.0161(4) Uani d . 1 . .
    H H1W1 -0.6382 -0.1106 0.2727 0.019 Uiso d R 1 . .
    H H2W1 -0.7174 0.0355 0.2932 0.019 Uiso d R 1 . .
    O O2W -0.31193(17) 0.2633(3) 0.53262(13) 0.0150(4) Uani d . 1 . .
    H H1W2 -0.3220 0.3802 0.5478 0.018 Uiso d R 1 . .
    H H2W2 -0.3246 0.1853 0.5791 0.018 Uiso d R 1 . .
    O O3W 0.11689(17) 0.1471(3) 0.28299(13) 0.0161(4) Uani d . 1 . .
    H H1W3 0.0444 0.1203 0.2540 0.019 Uiso d R 1 . .
    H H2W3 0.1011 0.1787 0.3415 0.019 Uiso d R 1 . .
loop_
    _atom_site_aniso_label
    _atom_site_aniso_U_11
    _atom_site_aniso_U_22
    _atom_site_aniso_U_33
    _atom_site_aniso_U_12
    _atom_site_aniso_U_13
    _atom_site_aniso_U_23
    Sr1 0.00953(13) 0.01224(14) 0.01019(13) 0.00004(11) 0.00220(9) 0.00048(11)
    N1 0.0110(12) 0.0183(13) 0.0119(11) 0.0000(10) 0.0026(9) -0.0003(10)
    N2 0.0112(12) 0.0163(12) 0.0140(11) 0.0013(9) 0.0021(9) 0.0000(10)
    O1 0.0168(10) 0.0174(10) 0.0125(9) -0.0015(8) 0.0050(8) -0.0024(8)
    O2 0.0123(10) 0.0160(11) 0.0163(10) -0.0026(8) 0.0029(8) -0.0017(8)
    O3 0.0142(10) 0.0245(11) 0.0106(9) 0.0028(8) 0.0022(8) -0.0006(8)
    O4 0.0084(9) 0.0159(10) 0.0154(9) 0.0020(8) 0.0033(8) -0.0022(8)
    C1 0.0086(13) 0.0133(14) 0.0124(13) -0.0008(11) 0.0016(10) -0.0041(11)
    C2 0.0137(14) 0.0095(13) 0.0123(13) -0.0030(11) 0.0024(11) -0.0016(11)
    C3 0.0119(15) 0.0185(14) 0.0161(14) 0.0013(11) -0.0009(11) -0.0008(12)
    C4 0.0096(14) 0.0195(15) 0.0157(14) -0.0006(11) 0.0005(11) -0.0008(12)
    C5 0.0126(14) 0.0099(13) 0.0144(14) -0.0027(11) 0.0017(11) 0.0027(11)
    C6 0.0115(14) 0.0108(13) 0.0118(13) 0.0017(11) -0.0001(11) 0.0027(11)
    O1W 0.0123(10) 0.0176(10) 0.0184(10) 0.0009(8) 0.0016(8) -0.0007(8)
    O2W 0.0161(10) 0.0145(10) 0.0142(10) -0.0007(8) 0.0010(8) 0.0013(8)
    O3W 0.0112(10) 0.0257(11) 0.0113(9) -0.0009(8) 0.0012(8) -0.0013(8)
_geom_special_details
;
All e.s.d.'s (except the e.s.d. in the dihedral angle between two l.s. planes)
are estimated using the full covariance matrix. The cell e.s.d.'s are taken
into account individually in the estimation of e.s.d.'s in distances, angles
and torsion angles; correlations between e.s.d.'s in cell parameters are only
used when they are defined by crystal symmetry. An approximate (isotropic)
treatment of cell e.s.d.'s is used for estimating e.s.d.'s involving l.s.
planes.
;
loop_
    _geom_bond_atom_site_label_1
    _geom_bond_atom_site_label_2
    _geom_bond_site_symmetry_2
    _geom_bond_distance
    _geom_bond_publ_flag
    Sr1 O2 2_445 2.4887(18) y
    Sr1 O2W . 2.5106(18) y
    Sr1 O4 2_455 2.5533(18) y
    Sr1 O1W . 2.5937(19) y
    Sr1 O3 . 2.6145(18) y
    Sr1 O1 4_566 2.6155(18) y
    Sr1 N1 . 2.714(2) y
    Sr1 O2 4_566 2.8517(18) y
    Sr1 C6 4_566 3.082(3) ?
    Sr1 Sr1 3_456 4.4235(5) ?
    Sr1 H1W2 . 2.9292 ?
    Sr1 H2W2 . 2.9320 ?
    N1 C4 . 1.332(3) ?
    N1 C1 . 1.349(3) ?
    N2 C3 . 1.331(3) ?
    N2 C2 . 1.343(3) ?
    O1 C6 . 1.260(3) ?
    O1 Sr1 4_665 2.6155(18) ?
    O2 C6 . 1.252(3) ?
    O2 Sr1 2_455 2.4887(18) ?
    O2 Sr1 4_665 2.8517(18) ?
    O3 C5 . 1.252(3) ?
    O4 C5 . 1.267(3) ?
    O4 Sr1 2_445 2.5533(18) ?
    C1 C2 . 1.394(4) ?
    C1 C5 . 1.517(4) ?
    C2 C6 . 1.516(4) ?
    C3 C4 . 1.381(4) ?
    C3 H3A . 0.9500 ?
    C4 H4A . 0.9500 ?
    C6 Sr1 4_665 3.082(3) ?
    O1W H1W1 . 0.8500 ?
    O1W H2W1 . 0.8500 ?
    O2W H1W2 . 0.8500 ?
    O2W H2W2 . 0.8500 ?
    O3W H1W3 . 0.8501 ?
    O3W H2W3 . 0.8499 ?
loop_
    _geom_angle_atom_site_label_1
    _geom_angle_atom_site_label_2
    _geom_angle_atom_site_label_3
    _geom_angle_site_symmetry_1
    _geom_angle_site_symmetry_3
    _geom_angle
    _geom_angle_publ_flag
    O2 Sr1 O2W 2_445 . 75.75(6) ?
    O2 Sr1 O4 2_445 2_455 157.35(6) ?
    O2W Sr1 O4 . 2_455 85.61(6) ?
    O2 Sr1 O1W 2_445 . 79.88(6) ?
    O2W Sr1 O1W . . 142.83(6) ?
    O4 Sr1 O1W 2_455 . 122.57(6) ?
    O2 Sr1 O3 2_445 . 84.44(6) ?
    O2W Sr1 O3 . . 84.19(6) ?
    O4 Sr1 O3 2_455 . 80.93(6) ?
    O1W Sr1 O3 . . 121.00(6) ?
    O2 Sr1 O1 2_445 4_566 114.76(6) ?
    O2W Sr1 O1 . 4_566 92.48(6) ?
    O4 Sr1 O1 2_455 4_566 78.28(6) ?
    O1W Sr1 O1 . 4_566 72.81(6) ?
    O3 Sr1 O1 . 4_566 159.14(6) ?
    O2 Sr1 N1 2_445 . 112.29(6) ?
    O2W Sr1 N1 . . 142.46(6) ?
    O4 Sr1 N1 2_455 . 75.33(6) ?
    O1W Sr1 N1 . . 73.21(6) ?
    O3 Sr1 N1 . . 61.32(6) ?
    O1 Sr1 N1 4_566 . 114.22(6) ?
    O2 Sr1 O2 2_445 4_566 68.33(6) ?
    O2W Sr1 O2 . 4_566 71.13(6) ?
    O4 Sr1 O2 2_455 4_566 117.81(5) ?
    O1W Sr1 O2 . 4_566 73.99(5) ?
    O3 Sr1 O2 . 4_566 146.69(6) ?
    O1 Sr1 O2 4_566 4_566 47.66(5) ?
    N1 Sr1 O2 . 4_566 146.41(6) ?
    O2 Sr1 C6 2_445 4_566 91.29(7) ?
    O2W Sr1 C6 . 4_566 82.66(6) ?
    O4 Sr1 C6 2_455 4_566 99.08(6) ?
    O1W Sr1 C6 . 4_566 70.19(6) ?
    O3 Sr1 C6 . 4_566 166.80(6) ?
    O1 Sr1 C6 4_566 4_566 23.79(6) ?
    N1 Sr1 C6 . 4_566 131.61(7) ?
    O2 Sr1 C6 4_566 4_566 23.97(6) ?
    O2 Sr1 Sr1 2_445 3_456 36.81(4) ?
    O2W Sr1 Sr1 . 3_456 69.70(4) ?
    O4 Sr1 Sr1 2_455 3_456 145.08(4) ?
    O1W Sr1 Sr1 . 3_456 73.93(4) ?
    O3 Sr1 Sr1 . 3_456 118.96(4) ?
    O1 Sr1 Sr1 4_566 3_456 78.55(4) ?
    N1 Sr1 Sr1 . 3_456 138.62(5) ?
    O2 Sr1 Sr1 4_566 3_456 31.52(4) ?
    C6 Sr1 Sr1 4_566 3_456 54.80(5) ?
    O2 Sr1 H1W2 2_445 . 90.3 ?
    O2W Sr1 H1W2 . . 15.7 ?
    O4 Sr1 H1W2 2_455 . 72.9 ?
    O1W Sr1 H1W2 . . 144.7 ?
    O3 Sr1 H1W2 . . 91.3 ?
    O1 Sr1 H1W2 4_566 . 81.0 ?
    N1 Sr1 H1W2 . . 140.8 ?
    O2 Sr1 H1W2 4_566 . 70.9 ?
    C6 Sr1 H1W2 4_566 . 76.3 ?
    Sr1 Sr1 H1W2 3_456 . 78.0 ?
    O2 Sr1 H2W2 2_445 . 62.3 ?
    O2W Sr1 H2W2 . . 15.6 ?
    O4 Sr1 H2W2 2_455 . 100.6 ?
    O1W Sr1 H2W2 . . 128.0 ?
    O3 Sr1 H2W2 . . 90.9 ?
    O1 Sr1 H2W2 4_566 . 91.2 ?
    N1 Sr1 H2W2 . . 152.2 ?
    O2 Sr1 H2W2 4_566 . 60.0 ?
    C6 Sr1 H2W2 4_566 . 76.1 ?
    Sr1 Sr1 H2W2 3_456 . 54.3 ?
    H1W2 Sr1 H2W2 . . 28.2 ?
    C4 N1 C1 . . 117.7(2) ?
    C4 N1 Sr1 . . 121.46(17) ?
    C1 N1 Sr1 . . 116.91(16) ?
    C3 N2 C2 . . 117.5(2) ?
    C6 O1 Sr1 . 4_665 99.33(16) ?
    C6 O2 Sr1 . 2_455 153.65(17) ?
    C6 O2 Sr1 . 4_665 88.36(15) ?
    Sr1 O2 Sr1 2_455 4_665 111.67(6) ?
    C5 O3 Sr1 . . 124.02(17) ?
    C5 O4 Sr1 . 2_445 132.10(16) ?
    N1 C1 C2 . . 120.3(2) ?
    N1 C1 C5 . . 115.2(2) ?
    C2 C1 C5 . . 124.4(2) ?
    N2 C2 C1 . . 121.3(2) ?
    N2 C2 C6 . . 114.0(2) ?
    C1 C2 C6 . . 124.4(2) ?
    N2 C3 C4 . . 121.4(3) ?
    N2 C3 H3A . . 119.3 ?
    C4 C3 H3A . . 119.3 ?
    N1 C4 C3 . . 121.7(3) ?
    N1 C4 H4A . . 119.1 ?
    C3 C4 H4A . . 119.1 ?
    O3 C5 O4 . . 126.5(2) ?
    O3 C5 C1 . . 116.9(2) ?
    O4 C5 C1 . . 116.6(2) ?
    O2 C6 O1 . . 124.1(2) ?
    O2 C6 C2 . . 117.4(2) ?
    O1 C6 C2 . . 118.3(2) ?
    O2 C6 Sr1 . 4_665 67.67(14) ?
    O1 C6 Sr1 . 4_665 56.88(13) ?
    C2 C6 Sr1 . 4_665 167.25(17) ?
    Sr1 O1W H1W1 . . 122.1 ?
    Sr1 O1W H2W1 . . 126.8 ?
    H1W1 O1W H2W1 . . 105.9 ?
    Sr1 O2W H1W2 . . 111.4 ?
    Sr1 O2W H2W2 . . 111.6 ?
    H1W2 O2W H2W2 . . 114.0 ?
    H1W3 O3W H2W3 . . 104.9 ?
loop_
    _geom_torsion_atom_site_label_1
    _geom_torsion_atom_site_label_2
    _geom_torsion_atom_site_label_3
    _geom_torsion_atom_site_label_4
    _geom_torsion_site_symmetry_1
    _geom_torsion_site_symmetry_2
    _geom_torsion_site_symmetry_3
    _geom_torsion_site_symmetry_4
    _geom_torsion
    _geom_torsion_publ_flag
    O2 Sr1 N1 C4 2_445 . . . 121.4(2) ?
    O2W Sr1 N1 C4 . . . . -143.01(19) ?
    O4 Sr1 N1 C4 2_455 . . . -81.1(2) ?
    O1W Sr1 N1 C4 . . . . 50.2(2) ?
    O3 Sr1 N1 C4 . . . . -168.7(2) ?
    O1 Sr1 N1 C4 4_566 . . . -11.5(2) ?
    O2 Sr1 N1 C4 4_566 . . . 37.4(3) ?
    C6 Sr1 N1 C4 4_566 . . . 8.1(2) ?
    Sr1 Sr1 N1 C4 3_456 . . . 89.0(2) ?
    O2 Sr1 N1 C1 2_445 . . . -81.51(18) ?
    O2W Sr1 N1 C1 . . . . 14.0(2) ?
    O4 Sr1 N1 C1 2_455 . . . 75.96(18) ?
    O1W Sr1 N1 C1 . . . . -152.72(19) ?
    O3 Sr1 N1 C1 . . . . -11.61(17) ?
    O1 Sr1 N1 C1 4_566 . . . 145.59(17) ?
    O2 Sr1 N1 C1 4_566 . . . -165.53(15) ?
    C6 Sr1 N1 C1 4_566 . . . 165.13(16) ?
    Sr1 Sr1 N1 C1 3_456 . . . -113.97(17) ?
    O2 Sr1 O3 C5 2_445 . . . 115.1(2) ?
    O2W Sr1 O3 C5 . . . . -168.7(2) ?
    O4 Sr1 O3 C5 2_455 . . . -82.2(2) ?
    O1W Sr1 O3 C5 . . . . 40.4(2) ?
    O1 Sr1 O3 C5 4_566 . . . -87.1(3) ?
    N1 Sr1 O3 C5 . . . . -4.08(19) ?
    O2 Sr1 O3 C5 4_566 . . . 149.62(18) ?
    C6 Sr1 O3 C5 4_566 . . . -173.4(3) ?
    Sr1 Sr1 O3 C5 3_456 . . . 128.36(19) ?
    C4 N1 C1 C2 . . . . 0.9(4) ?
    Sr1 N1 C1 C2 . . . . -157.03(19) ?
    C4 N1 C1 C5 . . . . -178.1(2) ?
    Sr1 N1 C1 C5 . . . . 24.0(3) ?
    C3 N2 C2 C1 . . . . -0.7(4) ?
    C3 N2 C2 C6 . . . . -175.0(2) ?
    N1 C1 C2 N2 . . . . -0.4(4) ?
    C5 C1 C2 N2 . . . . 178.5(2) ?
    N1 C1 C2 C6 . . . . 173.3(2) ?
    C5 C1 C2 C6 . . . . -7.8(4) ?
    C2 N2 C3 C4 . . . . 1.3(4) ?
    C1 N1 C4 C3 . . . . -0.3(4) ?
    Sr1 N1 C4 C3 . . . . 156.5(2) ?
    N2 C3 C4 N1 . . . . -0.8(4) ?
    Sr1 O3 C5 O4 . . . . -162.37(19) ?
    Sr1 O3 C5 C1 . . . . 17.6(3) ?
    Sr1 O4 C5 O3 2_445 . . . 96.7(3) ?
    Sr1 O4 C5 C1 2_445 . . . -83.2(3) ?
    N1 C1 C5 O3 . . . . -27.8(3) ?
    C2 C1 C5 O3 . . . . 153.3(3) ?
    N1 C1 C5 O4 . . . . 152.2(2) ?
    C2 C1 C5 O4 . . . . -26.8(4) ?
    Sr1 O2 C6 O1 2_455 . . . 148.1(3) ?
    Sr1 O2 C6 O1 4_665 . . . 7.3(3) ?
    Sr1 O2 C6 C2 2_455 . . . -26.3(5) ?
    Sr1 O2 C6 C2 4_665 . . . -167.1(2) ?
    Sr1 O2 C6 Sr1 2_455 . . 4_665 140.8(4) ?
    Sr1 O1 C6 O2 4_665 . . . -8.1(3) ?
    Sr1 O1 C6 C2 4_665 . . . 166.25(19) ?
    N2 C2 C6 O2 . . . . 110.2(3) ?
    C1 C2 C6 O2 . . . . -63.9(4) ?
    N2 C2 C6 O1 . . . . -64.5(3) ?
    C1 C2 C6 O1 . . . . 121.4(3) ?
    N2 C2 C6 Sr1 . . . 4_665 -0.2(9) ?
    C1 C2 C6 Sr1 . . . 4_665 -174.3(7) ?
loop_
    _geom_hbond_atom_site_label_D
    _geom_hbond_atom_site_label_H
    _geom_hbond_atom_site_label_A
    _geom_hbond_site_symmetry_A
    _geom_hbond_distance_DH
    _geom_hbond_distance_HA
    _geom_hbond_distance_DA
    _geom_hbond_angle_DHA
    _geom_hbond_publ_flag
    O1W H1W1 O3W 2_445 0.85 1.872 2.713(3) 170 y
    O1W H2W1 O3W 1_455 0.85 1.901 2.744(3) 171 y
    O2W H1W2 O1 2_455 0.85 1.849 2.696(3) 174 y
    O2W H2W2 O1W 3_456 0.85 2.007 2.857(3) 178 y
    O3W H1W3 O4 1_555 0.85 1.941 2.781(3) 170 y
    O3W H2W3 N2 4_666 0.85 1.955 2.792(3) 168 y
data_global
_journal_date_recd_electronic     2008-04-26
_journal_date_accepted     2008-05-21
_journal_name_full     'Acta Crystallographica, Section E'
_journal_year     2008
_journal_volume     64
_journal_issue      7
_journal_page_first     m888
_journal_page_last     m889
_journal_paper_category     QM
_journal_coeditor_code     CV2408
_publ_contact_author
;
  'Amani, Vahid'
   Department of Chemistry
   Islamic Azad University
   Shahr-e-Rey Branch
   Tehran
   Iran
;
_publ_contact_author_email     v_amani2002@yahoo.com
_publ_contact_author_fax     '0098 021 55277888'
_publ_contact_author_phone     '0098 021 55277850'
_publ_section_title
;\
Poly[[diaqua-\m~4~-pyrazine-2,3-dicarboxylato-\k^6^<i>N</i>,<i>O</i>^2^:\
<i>O</i>^2'^:<i>O</i>^3^,<i>O</i>^3'^:<i>O</i>^3^-strontium(II)]
monohydrate]
;
loop_
    _publ_author_name
    _publ_author_address
    'Anita Abedi'
;      Department of Chemistry
       Islamic Azad University
       North Tehran Branch
       Tehran
       Iran
;
    'Mousavi Mirkolaei, Maryam'
;      Department of Chemistry
       Islamic Azad University
       North Tehran Branch
       Tehran
       Iran
;
    'Amani, Vahid'
;      Department of Chemistry
       Islamic Azad University
       Shahr-e-Rey Branch
       Tehran
       Iran
;
