# Supplementary material for: Poly[[diaqua-μ4-pyrazine-2,3-dicarboxyl­ato-κ6 N,O 2:O 2′:O 3,O 3′:O 3-strontium(II)] monohydrate]
Source: Acta Crystallogr Sect E Struct Rep Online. 2008 Jun 7;64(Pt 7):m888–9. doi: 10.1107/S1600536808015316 (PMC2961772; doi:10.1107/S1600536808015316)
Supplement: Supplementary file 2 [file e-64-0m888-Isup2.hkl]

# 
# h,k,l, Fc-squared, Fo-squared, sigma(Fo-squared) and status flag 
# 
data_I
_shelx_title ' za15m in P2(1)/n' 
_shelx_refln_list_code          4 
_shelx_F_calc_maximum      184.64 
_exptl_crystal_F_000       608.00 
_reflns_d_resolution_high  0.8106 
 
loop_ 
 _symmetry_equiv_pos_as_xyz 
 'x, y, z' 
 '-x+1/2, y+1/2, -z+1/2' 
 '-x, -y, -z' 
 'x-1/2, -y-1/2, z-1/2' 
 
_cell_length_a    10.4931 
_cell_length_b     6.9839 
_cell_length_c    13.5208 
_cell_angle_alpha  90.000 
_cell_angle_beta   94.267 
_cell_angle_gamma  90.000 
 
_shelx_F_squared_multiplier     1.000 
 
loop_ 
 _refln_index_h 
 _refln_index_k 
 _refln_index_l 
 _refln_F_squared_calc 
 _refln_F_squared_meas 
 _refln_F_squared_sigma 
 _refln_observed_status 
   2   0   0     3517.55     3736.68    107.65 o 
   4   0   0     4387.56     4747.15    121.32 o 
   6   0   0     2266.76     2272.15     62.26 o 
   8   0   0     5003.09     4982.28    101.54 o 
  10   0   0      541.77      542.39     69.26 o 
  12   0   0      796.02      772.08     86.63 o 
   1   1   0     2978.30     3020.00     57.57 o 
   2   1   0    10099.86    10147.25    159.03 o 
   3   1   0     2227.02     2380.09     47.63 o 
   4   1   0     7611.19     7442.61    128.09 o 
   5   1   0      117.74      109.73     14.25 o 
   6   1   0     4569.23     4591.99     87.58 o 
   7   1   0      683.11      611.39     29.59 o 
   8   1   0       27.63       11.82     17.51 o 
   9   1   0     2767.02     2806.16     93.90 o 
  10   1   0     1881.67     1709.98     71.80 o 
  11   1   0      142.73      134.30     37.19 o 
  12   1   0     1310.21     1303.48     73.06 o 
   0   2   0    23486.45    23492.39    441.95 o 
   2   2   0     3743.47     3553.38     60.00 o 
   4   2   0      737.92      730.54     24.19 o 
   5   2   0     5137.23     5536.34     61.80 o 
   6   2   0      159.84      155.31     17.90 o 
   7   2   0     3255.60     3231.05     73.85 o 
   8   2   0     3803.44     3719.06     81.06 o 
   9   2   0      282.86      227.79     31.54 o 
  10   2   0      325.96      313.89     37.07 o 
  11   2   0     1726.82     1606.87     91.03 o 
  12   2   0       22.12       18.83     43.15 o 
   1   3   0    12511.16    13065.20    201.87 o 
   2   3   0     2536.92     2698.00     44.09 o 
   3   3   0     6314.19     6511.87    139.77 o 
   4   3   0       85.71       82.96     15.71 o 
   5   3   0      740.75      699.05     29.17 o 
   6   3   0      423.71      379.83     25.04 o 
   7   3   0     8386.75     8678.49    151.87 o 
   8   3   0     1067.14     1024.61     48.57 o 
   9   3   0     3634.36     3704.29     86.53 o 
  10   3   0        1.53      -32.61     29.35 o 
  11   3   0      164.63      188.77     58.49 o 
  12   3   0       16.66       15.22     44.21 o 
   0   4   0      620.71      571.30     32.54 o 
   1   4   0      575.61      559.73     23.18 o 
   2   4   0       61.99       39.13     13.04 o 
   3   4   0     3631.76     3635.26     98.77 o 
   4   4   0       13.68       -1.02     15.42 o 
   5   4   0     5185.35     5015.03     71.86 o 
   6   4   0     1146.78     1161.07     40.96 o 
   7   4   0     2174.80     2226.90     98.41 o 
   8   4   0      405.11      408.93     38.57 o 
   9   4   0      253.66      214.60     40.98 o 
  10   4   0      199.57      172.36     39.79 o 
  11   4   0     2443.76     2368.16     98.13 o 
   1   5   0     4027.18     4111.30     59.94 o 
   2   5   0      904.14      815.18     33.24 o 
   3   5   0      266.63      258.67     23.52 o 
   4   5   0     2947.17     2864.25     58.45 o 
   5   5   0      232.33      203.21     24.51 o 
   6   5   0     1703.28     1709.57     60.19 o 
   7   5   0     1628.68     1695.45     63.72 o 
   8   5   0      190.98      134.67     38.30 o 
   9   5   0     1373.17     1321.60     73.84 o 
  10   5   0      419.00      373.43     52.84 o 
   0   6   0     4755.03     4947.56    224.09 o 
   1   6   0       52.16       54.17     15.69 o 
   2   6   0     3112.33     3074.96     59.63 o 
   3   6   0     1198.95     1159.84     42.21 o 
   4   6   0      214.07      212.18     25.55 o 
   5   6   0      242.84      241.83     28.54 o 
   6   6   0     1642.42     1472.46     82.07 o 
   7   6   0        8.08       14.47     40.73 o 
   8   6   0     1487.90     1587.51    112.55 o 
   9   6   0       69.83       38.84     45.09 o 
   1   7   0       31.10        2.10     28.90 o 
   2   7   0     1850.82     1824.40     74.86 o 
   3   7   0       36.61        7.26     29.18 o 
   4   7   0     1742.52     1869.92     77.22 o 
   5   7   0        5.28      -12.89     48.42 o 
   6   7   0     2290.33     2344.03    141.72 o 
   7   7   0       93.51      129.33     62.14 o 
   0   8   0      135.56      133.56     55.30 o 
   1   8   0       57.06       21.63     33.21 o 
   2   8   0     1179.25     1347.03     76.65 o 
   3   8   0      916.85     1007.57     77.73 o 
   4   8   0      549.55      552.76     86.71 o 
 -11   0   1        1.66       10.10     45.09 o 
  -9   0   1      471.72      524.26     63.69 o 
  -7   0   1     4204.42     4353.33    119.54 o 
  -5   0   1    23528.23    24626.40    351.96 o 
  -3   0   1     5676.55     5855.83     62.31 o 
  -1   0   1      465.95      506.25     15.04 o 
   1   0   1    20919.96    21965.54    262.79 o 
   3   0   1      150.34      150.05     17.64 o 
   5   0   1     6320.21     6338.55     93.03 o 
   7   0   1        5.93       18.21     23.61 o 
   9   0   1    12637.59    12688.42    198.33 o 
  11   0   1     2703.92     2633.16    126.08 o 
 -12   1   1      110.56       75.94     37.22 o 
 -11   1   1     2096.33     2193.61     87.24 o 
 -10   1   1       44.21       65.66     32.34 o 
  -9   1   1     3324.86     3312.14     75.79 o 
  -8   1   1      859.27      782.50     47.52 o 
  -7   1   1      293.35      267.45     21.06 o 
  -6   1   1     2456.78     2517.41     45.88 o 
  -5   1   1     6186.16     6885.41    156.28 o 
  -4   1   1     3146.21     3226.60     38.17 o 
  -3   1   1     7968.63     8063.31     88.78 o 
  -2   1   1      987.35     1013.31     17.70 o 
  -1   1   1     3256.40     3289.68     26.62 o 
   0   1   1      423.77      431.21     11.85 o 
   2   1   1     1341.22     1380.06     32.81 o 
   3   1   1     1597.26     1713.74     43.72 o 
   4   1   1     3855.30     3685.16     70.55 o 
   5   1   1     8636.73     8989.12    182.40 o 
   6   1   1       65.68       49.94     15.15 o 
   7   1   1     9325.43     9893.50    142.75 o 
   8   1   1       40.34       46.71     19.16 o 
   9   1   1     4578.75     4628.17     98.65 o 
  10   1   1     1534.06     1453.78     67.89 o 
  11   1   1       11.46        4.46     28.79 o 
  12   1   1      255.86      220.11     52.30 o 
 -12   2   1     2882.94     2951.12    127.20 o 
 -11   2   1      372.77      366.36     48.94 o 
 -10   2   1      442.63      388.05     43.95 o 
  -9   2   1     3007.06     3005.71     76.64 o 
  -8   2   1      255.46      256.44     30.83 o 
  -7   2   1     3890.06     3976.60     70.37 o 
  -6   2   1      486.28      464.98     23.00 o 
  -5   2   1      500.09      485.91     21.12 o 
  -4   2   1     5290.49     5189.40     63.89 o 
  -3   2   1     1034.16      986.84     31.21 o 
  -2   2   1     4299.11     3969.69     82.36 o 
  -1   2   1      103.33      109.07      9.99 o 
   0   2   1    25444.63    25944.38    297.18 o 
   1   2   1      229.82      209.23     12.72 o 
   2   2   1       54.64       51.57     11.04 o 
   3   2   1      665.89      623.16     21.48 o 
   4   2   1     1285.33     1215.80     30.29 o 
   5   2   1     1404.67     1318.21     33.99 o 
   6   2   1     3957.75     3973.81     61.74 o 
   7   2   1        6.50       -8.24     15.28 o 
   8   2   1     6824.01     6987.72    105.25 o 
   9   2   1     2695.35     2594.05     71.97 o 
  10   2   1       76.06       61.95     27.59 o 
  11   2   1     2286.86     2172.72    103.62 o 
  12   2   1      161.03      145.84     48.71 o 
 -12   3   1      458.90      441.36     67.49 o 
 -11   3   1       96.36       74.95     44.52 o 
 -10   3   1       19.34       19.15     28.03 o 
  -9   3   1       59.61       52.52     26.27 o 
  -8   3   1     1817.34     1767.46     60.80 o 
  -7   3   1        4.63        3.81     21.01 o 
  -6   3   1     5869.25     5755.04    115.22 o 
  -5   3   1      426.12      391.31     23.75 o 
  -4   3   1     5075.13     5029.71     60.92 o 
  -3   3   1      319.11      321.02     19.22 o 
  -2   3   1     2380.83     2398.63     37.41 o 
  -1   3   1     1973.03     1985.06     51.85 o 
   2   3   1    34093.42    34773.96    225.16 o 
   3   3   1      858.12      859.07     27.86 o 
   4   3   1     4846.88     4617.59     60.49 o 
   5   3   1       67.10       48.84     16.41 o 
   6   3   1     2000.21     2066.72     49.89 o 
   7   3   1      970.29      914.13     36.25 o 
   8   3   1      899.33      897.86     47.02 o 
   9   3   1       35.09       46.42     30.80 o 
  10   3   1     2165.19     2293.62     87.70 o 
  11   3   1       99.23       76.10     44.68 o 
  12   3   1     1292.90     1303.02     91.91 o 
 -11   4   1       40.52       37.84     45.57 o 
 -10   4   1     2266.97     2350.18     92.05 o 
  -9   4   1      308.66      259.06     36.20 o 
  -8   4   1      410.59      390.35     33.06 o 
  -7   4   1      600.44      578.76     40.43 o 
  -6   4   1       72.08       38.06     23.40 o 
  -5   4   1     2394.51     2476.82     52.68 o 
  -4   4   1     4400.20     4441.16     66.15 o 
  -3   4   1     1142.53     1161.25     34.36 o 
  -2   4   1     8337.87     8174.47    116.47 o 
  -1   4   1       22.85        3.12     10.28 o 
   0   4   1     5812.03     5833.32     92.89 o 
   1   4   1     3417.69     3513.69     58.52 o 
   2   4   1      522.13      482.42     24.54 o 
   3   4   1      327.92      327.41     23.17 o 
   4   4   1     3982.42     4022.36     65.67 o 
   5   4   1        2.08       12.08     16.30 o 
   6   4   1     3464.95     3524.67     76.37 o 
   7   4   1      472.61      441.56     37.02 o 
   8   4   1     4268.59     4238.93    107.99 o 
   9   4   1        6.47       21.59     33.03 o 
  10   4   1      570.02      539.16     56.38 o 
  11   4   1      284.62      279.00     48.91 o 
 -10   5   1      353.56      350.32     53.05 o 
  -9   5   1     1306.49     1353.24     76.75 o 
  -8   5   1      347.79      366.30     38.98 o 
  -7   5   1      294.69      268.94     34.51 o 
  -6   5   1     4926.76     5142.24    158.16 o 
  -5   5   1      755.31      722.72     36.41 o 
  -4   5   1      667.72      605.91     32.39 o 
  -3   5   1     1123.61     1035.11     37.02 o 
  -2   5   1      482.24      477.47     26.74 o 
  -1   5   1     1695.25     1653.27     55.65 o 
   0   5   1      495.66      420.06     24.14 o 
   1   5   1     1893.34     1949.68     44.17 o 
   2   5   1     2212.85     2119.65     47.25 o 
   3   5   1      195.02      168.96     21.53 o 
   4   5   1      404.71      386.30     28.53 o 
   5   5   1     1399.13     1295.62     45.59 o 
   6   5   1      931.61      885.11     47.17 o 
   7   5   1     1300.35     1201.86     64.15 o 
   8   5   1      857.76      830.30     60.41 o 
   9   5   1     1070.21     1097.94     70.62 o 
  10   5   1     2363.38     2383.75     96.99 o 
  -9   6   1       28.04       21.43     48.19 o 
  -8   6   1       92.67      100.95     48.71 o 
  -7   6   1     1613.38     1666.03     92.72 o 
  -6   6   1       25.45        3.07     31.54 o 
  -5   6   1     5154.35     5495.44    160.74 o 
  -4   6   1      927.16      976.46     48.03 o 
  -3   6   1      190.82      140.29     26.03 o 
  -2   6   1     1706.58     1711.66     55.53 o 
  -1   6   1     1574.45     1575.75     52.74 o 
   0   6   1      179.10      110.73     24.51 o 
   1   6   1     3231.51     3324.80    100.38 o 
   2   6   1       16.95        5.14     19.74 o 
   3   6   1     5255.13     5715.07     96.07 o 
   4   6   1     1058.09      944.20     42.13 o 
   5   6   1      318.36      295.53     33.24 o 
   6   6   1      359.48      356.80     42.43 o 
   7   6   1        4.99       10.53     33.13 o 
   8   6   1      125.00      122.02     45.28 o 
   9   6   1      914.21      993.39     80.91 o 
  -7   7   1      685.28      596.65     91.08 o 
  -6   7   1       27.96       45.95     53.21 o 
  -5   7   1     1248.02     1088.36     79.84 o 
  -4   7   1        1.36      -21.39     29.75 o 
  -3   7   1     3905.52     4007.31    147.63 o 
  -2   7   1      113.73      108.28     34.10 o 
  -1   7   1     2869.29     2957.24    126.51 o 
   0   7   1      178.39      183.34     36.78 o 
   1   7   1      605.77      501.92     47.48 o 
   2   7   1       21.49       24.03     30.09 o 
   3   7   1      882.86      867.23     58.52 o 
   4   7   1       84.94       73.51     37.52 o 
   5   7   1      671.40      734.07     85.06 o 
   6   7   1       79.48       70.40     57.86 o 
   7   7   1     2623.30     2845.09    157.44 o 
  -4   8   1       27.50       26.00     59.01 o 
  -3   8   1        8.33       14.60     33.25 o 
  -2   8   1      910.49      896.81     74.43 o 
  -1   8   1      121.77       96.31     40.12 o 
   0   8   1      318.98      319.67     47.30 o 
   1   8   1     1150.87     1187.39     70.41 o 
   2   8   1       81.58       70.99     39.86 o 
   3   8   1     2898.88     3212.83    120.75 o 
   4   8   1      267.36      223.14     71.10 o 
 -12   0   2     2050.55     2176.16    131.52 o 
 -10   0   2      795.00      718.13     77.69 o 
  -8   0   2      363.51      308.18     32.81 o 
  -6   0   2      789.76      728.36     35.31 o 
  -4   0   2    30163.78    29956.24    221.24 o 
  -2   0   2     1897.87     1871.53     64.73 o 
   0   0   2      760.54      723.37     22.55 o 
   2   0   2     5524.10     5787.21     86.75 o 
   4   0   2    29557.97    29796.09    188.28 o 
   6   0   2     6192.03     6473.34    113.81 o 
   8   0   2       10.28       21.27     27.46 o 
  10   0   2       81.01       95.84     45.06 o 
  12   0   2      193.98      182.34     92.81 o 
 -12   1   2      213.79      192.39     42.88 o 
 -11   1   2      846.26      846.76     62.92 o 
 -10   1   2     3706.91     3651.83    104.34 o 
  -9   1   2      534.82      455.81     45.70 o 
  -8   1   2     4427.12     4782.94    139.40 o 
  -7   1   2     2490.51     2704.25     67.16 o 
  -6   1   2      496.21      545.87     31.09 o 
  -5   1   2     3730.92     3681.86     61.19 o 
  -4   1   2     2682.16     2810.51     46.59 o 
  -3   1   2      666.99      661.47     23.24 o 
  -2   1   2     2329.60     2268.74     59.16 o 
  -1   1   2      589.93      592.43     16.17 o 
   0   1   2     4028.22     4267.09     91.71 o 
   1   1   2      109.33      133.45     11.04 o 
   2   1   2     8633.08     8785.09     60.59 o 
   4   1   2     1210.90     1103.15     27.59 o 
   5   1   2     2146.51     2113.79     45.99 o 
   6   1   2     7255.36     7266.00     79.05 o 
   7   1   2        8.10        2.09     15.91 o 
   8   1   2      538.57      498.53     31.49 o 
   9   1   2      845.39      803.34     44.38 o 
  10   1   2     3592.03     3530.79     83.75 o 
  11   1   2      217.28      194.20     46.29 o 
  12   1   2      437.05      372.21     55.47 o 
 -12   2   2     1395.20     1265.54     78.18 o 
 -11   2   2      805.99      798.30     62.19 o 
 -10   2   2      604.03      529.50     51.48 o 
  -9   2   2     1403.26     1383.15     56.72 o 
  -8   2   2      703.57      648.71     40.69 o 
  -7   2   2     2294.41     2222.02     59.09 o 
  -6   2   2      317.87      307.16     26.68 o 
  -5   2   2     1705.37     1831.18     46.21 o 
  -4   2   2     8796.13     9256.95     81.36 o 
  -3   2   2     5943.95     6199.17     53.97 o 
  -2   2   2     3439.81     3284.85     42.80 o 
  -1   2   2       95.69       82.35      8.98 o 
   0   2   2    16210.74    15988.71     99.92 o 
   1   2   2     2509.13     2395.79     35.07 o 
   2   2   2      390.16      368.67     17.38 o 
   3   2   2     3380.25     3733.69     82.02 o 
   4   2   2     2853.38     2837.37     44.19 o 
   5   2   2       95.13      104.12     15.93 o 
   6   2   2     3019.10     3101.87     55.55 o 
   7   2   2     2127.54     2008.01     48.09 o 
   8   2   2      670.00      626.25     34.78 o 
   9   2   2     5411.62     5460.53    152.30 o 
  10   2   2       71.36       24.09     29.51 o 
  11   2   2      547.46      510.49     61.74 o 
  12   2   2     1059.55     1139.23     85.06 o 
 -12   3   2       60.83       57.56     49.95 o 
 -11   3   2      820.39      824.29     64.94 o 
 -10   3   2      118.95      115.12     32.62 o 
  -9   3   2       12.38       10.09     25.34 o 
  -8   3   2      635.26      603.61     41.77 o 
  -7   3   2     1074.89     1046.78     47.40 o 
  -6   3   2     1735.46     1746.05     52.93 o 
  -5   3   2     4958.54     4804.85     68.05 o 
  -4   3   2        3.55       11.39     12.21 o 
  -3   3   2    12618.29    12924.24    117.76 o 
  -2   3   2     3180.62     3270.76     42.90 o 
  -1   3   2     1855.05     1932.10     41.55 o 
   0   3   2       56.28       42.15      8.94 o 
   1   3   2     3969.75     3749.62    100.18 o 
   2   3   2       20.75       38.69     12.16 o 
   3   3   2     8046.99     8063.32    182.34 o 
   4   3   2      453.13      455.55     24.84 o 
   5   3   2     4776.29     4938.52     67.49 o 
   6   3   2        4.37       -7.31     15.41 o 
   7   3   2      866.64      850.36     36.40 o 
   8   3   2       61.29       20.40     28.06 o 
   9   3   2      594.40      574.40     50.62 o 
  10   3   2        8.64       -2.54     31.47 o 
  11   3   2     1631.73     1690.05     80.93 o 
 -11   4   2      795.73      803.90     78.85 o 
 -10   4   2       66.46       63.91     31.15 o 
  -9   4   2     3615.49     3628.31     90.46 o 
  -8   4   2       52.91       46.22     26.63 o 
  -7   4   2     2622.40     2746.85     73.46 o 
  -6   4   2      340.96      320.45     32.02 o 
  -5   4   2      811.70      712.26     32.52 o 
  -4   4   2     1542.92     1525.47     40.77 o 
  -3   4   2     1562.07     1428.46     36.28 o 
  -2   4   2      149.80      179.16     16.82 o 
  -1   4   2     5805.40     5788.55     62.53 o 
   0   4   2     1608.11     1615.62     32.38 o 
   1   4   2     1280.42     1147.35     31.11 o 
   2   4   2      295.03      293.65     21.44 o 
   3   4   2     2154.65     2085.39     46.20 o 
   4   4   2       62.13       65.07     18.68 o 
   5   4   2      143.82      130.55     21.94 o 
   6   4   2        6.26        9.14     18.59 o 
   7   4   2     2114.16     2085.52     77.15 o 
   8   4   2      401.41      359.30     45.08 o 
   9   4   2     3339.13     3447.39    104.75 o 
  10   4   2      504.83      509.78     55.01 o 
  11   4   2     1620.22     1782.78     86.75 o 
 -10   5   2      900.53      870.87     81.38 o 
  -9   5   2       22.75       17.16     29.52 o 
  -8   5   2       52.75       51.69     28.92 o 
  -7   5   2     1296.78     1230.08     55.59 o 
  -6   5   2       27.04       18.13     23.74 o 
  -5   5   2     4739.50     4841.63    111.28 o 
  -4   5   2       89.18       75.93     18.98 o 
  -3   5   2     1073.98     1026.86     36.00 o 
  -2   5   2       94.67       86.61     16.30 o 
  -1   5   2       74.21       56.87     14.86 o 
   0   5   2     3344.72     3168.66     64.30 o 
   1   5   2       26.76       18.76     15.46 o 
   2   5   2     4274.23     4404.29     66.50 o 
   3   5   2     3590.44     3575.29     63.61 o 
   4   5   2       59.63       41.51     20.05 o 
   5   5   2     2815.36     2855.38     62.08 o 
   6   5   2      785.05      789.22     45.68 o 
   7   5   2     1582.16     1536.81     70.79 o 
   8   5   2     1774.71     1769.28     79.20 o 
   9   5   2       14.00      -17.02     32.75 o 
  10   5   2      952.82      980.60     71.80 o 
  -9   6   2      784.07      696.00     76.92 o 
  -8   6   2      152.26      112.17     47.83 o 
  -7   6   2      356.41      288.01     44.56 o 
  -6   6   2     2171.28     2269.28     84.88 o 
  -5   6   2       14.26        9.90     27.41 o 
  -4   6   2     2273.42     2317.58     65.67 o 
  -3   6   2      130.21      103.81     25.10 o 
  -2   6   2     1788.68     1728.59     49.79 o 
  -1   6   2     1693.32     1794.26     56.16 o 
   0   6   2      960.22      898.68     42.58 o 
   1   6   2      732.75      732.24     40.64 o 
   2   6   2      842.76      795.76     43.34 o 
   3   6   2       63.01       37.15     23.36 o 
   4   6   2     6322.31     6666.07    119.44 o 
   5   6   2      684.57      687.84     48.53 o 
   6   6   2     1040.12     1116.32     74.02 o 
   7   6   2      591.06      561.57     59.38 o 
   8   6   2        3.72        5.80     40.44 o 
   9   6   2       18.36        0.10     42.86 o 
  -7   7   2        8.65       32.01     45.86 o 
  -6   7   2     1046.51     1001.87     67.27 o 
  -5   7   2      169.81      116.81     37.59 o 
  -4   7   2      225.79      206.64     39.92 o 
  -3   7   2       29.87       12.62     25.75 o 
  -2   7   2     1457.02     1468.37     58.50 o 
  -1   7   2       44.45       32.56     29.78 o 
   0   7   2     2063.84     2129.63     79.48 o 
   1   7   2        0.69       -0.11     29.66 o 
   2   7   2     2079.49     2052.71     79.82 o 
   3   7   2       51.09       30.62     34.89 o 
   4   7   2        4.23        2.75     34.94 o 
   5   7   2      107.54      119.03     41.27 o 
   6   7   2      460.34      489.12     85.88 o 
   7   7   2        1.95       -3.77     53.58 o 
  -4   8   2      989.58     1002.08     86.00 o 
  -3   8   2      163.06      165.88     41.85 o 
  -2   8   2     1354.40     1390.32     75.90 o 
  -1   8   2      320.95      308.80     45.61 o 
   0   8   2       67.63       35.47     35.02 o 
   1   8   2      282.27      239.77     48.18 o 
   2   8   2      793.13      792.24     70.45 o 
   3   8   2      558.45      505.80     63.49 o 
   4   8   2     1493.58     1511.60     92.60 o 
 -11   0   3     4265.43     4349.38    172.76 o 
  -9   0   3     1795.37     1838.19    108.82 o 
  -7   0   3       62.97       33.11     20.50 o 
  -5   0   3      598.80      522.42     26.75 o 
  -3   0   3    24396.68    25564.53    715.21 o 
  -1   0   3     6310.73     6384.56    103.21 o 
   3   0   3      633.12      544.02     28.60 o 
   5   0   3     9431.17     8862.99    115.86 o 
   7   0   3     1322.05     1312.11     58.49 o 
   9   0   3      260.54      238.77     37.79 o 
  11   0   3        7.68       19.28     64.12 o 
 -12   1   3      867.39      820.44     66.20 o 
 -11   1   3      127.61       90.59     36.14 o 
 -10   1   3     1791.25     1661.89     77.69 o 
  -9   1   3     1360.42     1431.63     81.74 o 
  -8   1   3      156.46      156.62     26.90 o 
  -7   1   3     2094.03     2056.85     54.85 o 
  -6   1   3      858.57      805.33     35.29 o 
  -5   1   3     2876.71     2637.71     76.34 o 
  -4   1   3      255.49      245.64     18.99 o 
  -3   1   3     1869.35     1978.23     35.10 o 
  -2   1   3     4011.93     4134.44     66.53 o 
  -1   1   3     4382.36     4569.77    143.78 o 
   1   1   3    19470.03    20290.79    414.71 o 
   2   1   3     5318.12     5737.58     72.18 o 
   3   1   3     7322.57     7250.99     97.65 o 
   4   1   3       48.31       59.43     11.82 o 
   5   1   3     3116.48     3257.53     56.53 o 
   6   1   3      266.73      240.97     21.15 o 
   7   1   3      382.45      347.35     26.33 o 
   8   1   3      108.25       78.57     20.69 o 
   9   1   3      988.87      926.19     40.80 o 
  10   1   3      698.67      700.72     50.91 o 
  11   1   3     3773.23     3782.81    170.28 o 
  12   1   3       58.98       32.08     54.54 o 
 -12   2   3       77.17       61.98     40.58 o 
 -11   2   3     1040.61     1056.59     70.44 o 
 -10   2   3      673.19      601.26     53.97 o 
  -9   2   3      894.48      914.98     49.80 o 
  -8   2   3     3568.96     3698.98     80.05 o 
  -7   2   3      620.62      619.96     37.94 o 
  -6   2   3      985.18      914.62     40.09 o 
  -5   2   3     1407.28     1340.63     40.87 o 
  -4   2   3      886.03      869.26     35.02 o 
  -3   2   3    11296.36    11124.89    101.56 o 
  -2   2   3        3.48        6.54      8.56 o 
  -1   2   3      678.28      654.90     22.87 o 
   0   2   3      106.31       74.57     12.50 o 
   1   2   3       12.86       13.28      8.65 o 
   2   2   3    11287.72    11177.90    151.94 o 
   3   2   3     1702.37     1829.92     32.53 o 
   4   2   3    10334.36    10936.47    183.15 o 
   5   2   3     2506.85     2490.39     45.34 o 
   6   2   3        6.71       23.76     15.59 o 
   7   2   3     1678.43     1515.52     42.86 o 
   8   2   3     2044.47     1995.31     60.70 o 
   9   2   3       15.59        1.96     26.07 o 
  10   2   3     1547.75     1549.98     72.73 o 
  11   2   3        0.34       34.44     38.66 o 
  12   2   3      336.93      359.55     57.46 o 
 -12   3   3     2866.72     2937.70    110.61 o 
 -11   3   3       10.03        8.05     34.10 o 
 -10   3   3     2697.27     2860.70     99.24 o 
  -9   3   3       18.51       18.89     25.73 o 
  -8   3   3     1011.27     1002.50     50.71 o 
  -7   3   3       88.17       78.88     25.22 o 
  -6   3   3      404.63      442.50     34.14 o 
  -5   3   3      169.71      165.65     17.77 o 
  -4   3   3     2542.52     2519.69     43.99 o 
  -3   3   3      107.91      107.13     13.94 o 
  -2   3   3     6778.88     6700.44    107.44 o 
  -1   3   3       51.48       43.88     13.03 o 
   0   3   3     4088.41     3742.75     91.24 o 
   1   3   3      204.50      194.11     15.79 o 
   2   3   3      239.25      263.68     18.80 o 
   3   3   3     4626.37     5027.13     62.81 o 
   4   3   3     1127.23      999.07     51.35 o 
   5   3   3        5.83        0.34     15.55 o 
   6   3   3     7313.36     7600.17    119.30 o 
   7   3   3       31.47       24.91     21.39 o 
   8   3   3     1334.04     1337.55     63.99 o 
   9   3   3      318.82      254.27     40.08 o 
  10   3   3        7.82       17.22     31.98 o 
  11   3   3       46.10       24.85     34.34 o 
 -11   4   3       17.26       11.72     42.57 o 
 -10   4   3      256.57      179.50     37.56 o 
  -9   4   3     2276.23     2197.35     73.84 o 
  -8   4   3     3706.90     3668.15     86.14 o 
  -7   4   3       67.03       42.42     25.43 o 
  -6   4   3     4548.58     4468.39     84.27 o 
  -5   4   3     2014.72     1987.94     46.91 o 
  -4   4   3      933.33      868.79     33.24 o 
  -3   4   3     2674.76     2499.90     44.95 o 
  -2   4   3       26.84       20.09     11.22 o 
  -1   4   3     1391.14     1459.81     29.61 o 
   0   4   3     5645.51     5745.12    138.96 o 
   1   4   3     1538.08     1495.84     34.90 o 
   2   4   3     4670.61     4410.89     87.02 o 
   3   4   3      160.89      150.70     20.39 o 
   4   4   3     5958.34     6479.87     82.11 o 
   5   4   3       74.15       79.20     20.64 o 
   6   4   3      395.80      433.66     36.19 o 
   7   4   3       39.81       41.34     23.92 o 
   8   4   3     1745.56     1776.42     75.77 o 
   9   4   3      646.92      598.02     54.27 o 
  10   4   3     1060.76     1153.76     69.26 o 
  11   4   3       84.13       73.45     40.82 o 
 -10   5   3     1873.87     1932.72     91.15 o 
  -9   5   3      519.18      547.83     56.38 o 
  -8   5   3     1058.71     1030.82     65.45 o 
  -7   5   3     1013.35     1050.30     62.63 o 
  -6   5   3      259.18      230.35     36.25 o 
  -5   5   3     1796.09     1778.06     68.77 o 
  -4   5   3     1269.80     1261.53     47.80 o 
  -3   5   3      460.52      436.37     31.28 o 
  -2   5   3     2011.98     1926.72     53.20 o 
  -1   5   3     1032.26     1004.24     41.66 o 
   0   5   3     2100.98     1963.41     53.91 o 
   1   5   3     2363.19     2121.98     57.42 o 
   2   5   3       23.38       33.51     17.66 o 
   3   5   3      301.39      292.26     26.57 o 
   4   5   3     1224.52     1202.25     44.19 o 
   5   5   3      942.50      889.75     45.95 o 
   6   5   3      897.50      867.41     46.68 o 
   7   5   3        6.81       -9.58     30.03 o 
   8   5   3     1835.45     1849.64     81.94 o 
   9   5   3      550.44      493.25     52.88 o 
  10   5   3       37.63       37.63     38.16 o 
  -9   6   3     2394.96     2539.97    184.61 o 
  -8   6   3      121.51       91.01     39.83 o 
  -7   6   3        3.86      -20.47     32.04 o 
  -6   6   3     1174.80     1238.89     91.79 o 
  -5   6   3      748.53      702.27     53.23 o 
  -4   6   3      185.92      158.48     27.98 o 
  -3   6   3     1509.64     1472.79     54.43 o 
  -2   6   3      108.87       91.77     23.77 o 
  -1   6   3     3799.20     3836.20     79.26 o 
   0   6   3     2637.37     2497.38     65.04 o 
   1   6   3       16.07        4.96     20.96 o 
   2   6   3      984.61      892.61     44.74 o 
   3   6   3      894.02      885.23     52.22 o 
   4   6   3       38.02       23.44     25.73 o 
   5   6   3     1608.13     1717.76     70.52 o 
   6   6   3      287.27      242.96     47.02 o 
   7   6   3     1599.64     1681.34     90.91 o 
   8   6   3      107.66       71.95     44.81 o 
  -7   7   3     3464.22     3549.40    132.33 o 
  -6   7   3       10.07       20.75     35.56 o 
  -5   7   3     2485.12     2518.39    111.82 o 
  -4   7   3       64.64       23.35     33.69 o 
  -3   7   3       76.80       55.09     27.52 o 
  -2   7   3       84.74       70.77     24.12 o 
  -1   7   3     1306.14     1284.92     55.18 o 
   0   7   3       96.21       67.68     26.58 o 
   1   7   3     2418.82     2505.98     83.60 o 
   2   7   3       18.58       25.64     27.10 o 
   3   7   3     1709.05     1756.20     71.72 o 
   4   7   3       17.92       13.75     29.30 o 
   5   7   3      588.45      599.63     52.93 o 
   6   7   3       75.49       60.99     57.83 o 
  -4   8   3      184.74      139.44     52.94 o 
  -3   8   3      554.05      595.70     71.00 o 
  -2   8   3       29.70       18.19     34.76 o 
  -1   8   3     1631.54     1779.35     83.71 o 
   0   8   3       77.01       57.93     39.05 o 
   1   8   3       73.62       57.03     39.26 o 
   2   8   3      441.07      505.30     62.02 o 
   3   8   3      354.95      350.63     56.27 o 
   4   8   3      828.08      910.04     76.74 o 
 -12   0   4     1165.00     1175.10    108.75 o 
 -10   0   4     6499.66     6471.91    201.03 o 
  -8   0   4     6503.49     6353.75    173.76 o 
  -6   0   4     1286.00     1231.93     40.92 o 
  -4   0   4     4648.24     4919.43     69.05 o 
  -2   0   4     8786.28     8960.90    135.48 o 
   0   0   4     1596.86     1640.54     34.73 o 
   2   0   4    13382.99    12605.12    783.98 o 
   4   0   4        4.81       -0.79     15.08 o 
   6   0   4     4083.23     4069.36     88.99 o 
   8   0   4     5706.69     5911.38    120.34 o 
  10   0   4     4261.59     4427.36    224.35 o 
  12   0   4       41.48       41.39     76.98 o 
 -12   1   4     3048.03     3255.23    114.32 o 
 -11   1   4      150.61      157.56     42.41 o 
 -10   1   4      537.99      413.84     48.72 o 
  -9   1   4      763.10      686.38     53.76 o 
  -8   1   4      392.86      339.86     31.82 o 
  -7   1   4     2694.94     2774.81     63.36 o 
  -6   1   4     6322.40     6796.66     98.24 o 
  -5   1   4      683.19      620.50     29.80 o 
  -4   1   4    10695.75    11379.64    213.92 o 
  -3   1   4     7504.20     8311.45     89.50 o 
  -2   1   4      923.78      848.52     21.44 o 
  -1   1   4    14303.17    14515.83    141.94 o 
   0   1   4     1040.98     1077.41     27.44 o 
   1   1   4       48.83       54.14      8.28 o 
   2   1   4     5772.79     5730.07     71.19 o 
   3   1   4     2501.55     2770.91     54.06 o 
   4   1   4     3563.07     3289.12     47.35 o 
   5   1   4     1246.48     1170.34     33.30 o 
   6   1   4     4479.76     4357.88     79.44 o 
   7   1   4      368.32      383.09     27.52 o 
   8   1   4      291.95      286.36     27.58 o 
   9   1   4      987.58      963.58     49.25 o 
  10   1   4     2933.79     2878.74     90.59 o 
  11   1   4      330.66      230.03     66.94 o 
  12   1   4     1686.29     1641.93    123.65 o 
 -12   2   4       45.62       37.82     39.36 o 
 -11   2   4      912.43     1049.79     71.46 o 
 -10   2   4     2026.54     1947.20     84.27 o 
  -9   2   4      124.53       92.68     33.36 o 
  -8   2   4     3279.64     3298.08     77.22 o 
  -7   2   4     1442.22     1422.48     51.84 o 
  -6   2   4     1690.57     1714.51     52.18 o 
  -5   2   4     2602.20     2619.35     56.73 o 
  -4   2   4     3917.01     4041.54     46.57 o 
  -3   2   4     8170.38     8342.13    160.15 o 
  -2   2   4     2114.36     2242.99     39.08 o 
  -1   2   4     2326.78     2588.09     58.44 o 
   1   2   4     2037.61     1964.95     36.77 o 
   2   2   4     3560.01     3534.28     72.76 o 
   3   2   4     9653.05     9930.60    144.59 o 
   4   2   4      344.51      337.20     25.58 o 
   5   2   4     3899.35     3844.20     53.72 o 
   6   2   4      807.81      741.13     30.42 o 
   7   2   4       87.82       62.31     23.30 o 
   8   2   4      962.78      972.80     46.82 o 
   9   2   4      210.27      155.85     29.41 o 
  10   2   4     1837.37     1824.11     76.59 o 
  11   2   4     1195.34     1221.97     70.29 o 
 -11   3   4     1477.07     1495.11     80.22 o 
 -10   3   4       27.00       18.70     33.96 o 
  -9   3   4     4418.00     4660.54     99.05 o 
  -8   3   4      119.32      110.59     27.97 o 
  -7   3   4     3083.81     3181.06     74.78 o 
  -6   3   4      595.76      574.99     36.75 o 
  -5   3   4       62.13       46.36     14.54 o 
  -4   3   4      457.55      484.52     23.68 o 
  -3   3   4     3471.23     3380.25     47.38 o 
  -1   3   4    12155.52    11869.43    123.08 o 
   0   3   4      530.67      539.08     26.28 o 
   1   3   4    12324.09    12418.63    102.07 o 
   2   3   4       19.42       15.90     11.67 o 
   3   3   4       56.47       33.56     13.00 o 
   4   3   4      488.69      438.65     23.88 o 
   5   3   4      254.52      238.59     21.74 o 
   6   3   4      414.45      402.60     32.11 o 
   7   3   4     3270.45     3291.74     75.58 o 
   8   3   4      941.14      857.77     46.17 o 
   9   3   4     2897.08     2921.66     93.93 o 
  10   3   4       60.15       48.30     32.89 o 
  11   3   4      599.00      512.02     54.03 o 
 -11   4   4     1718.35     1717.14     86.93 o 
 -10   4   4      433.12      388.24     49.09 o 
  -9   4   4      240.27      202.67     34.20 o 
  -8   4   4     2689.35     2680.92     77.05 o 
  -7   4   4     1426.56     1418.91     56.64 o 
  -6   4   4     1192.80     1171.05     49.53 o 
  -5   4   4     5240.05     5016.58    103.26 o 
  -4   4   4      104.58       98.22     17.75 o 
  -3   4   4     4909.71     4847.62     59.96 o 
  -2   4   4      152.46      136.46     21.12 o 
  -1   4   4     1046.00      962.15     37.01 o 
   0   4   4     1919.92     1986.65     50.01 o 
   1   4   4     1954.77     1964.97     50.21 o 
   2   4   4       49.66       48.64     16.11 o 
   3   4   4     4454.65     4543.92     65.72 o 
   4   4   4        3.38       14.93     16.63 o 
   5   4   4     2961.28     3049.90     73.90 o 
   6   4   4      206.57      159.91     27.95 o 
   7   4   4      614.02      583.69     41.06 o 
   8   4   4       20.01       12.61     29.57 o 
   9   4   4      265.80      246.92     43.59 o 
  10   4   4       10.98      -11.13     33.99 o 
 -10   5   4      165.26      134.89     45.05 o 
  -9   5   4     1356.58     1356.81     76.74 o 
  -8   5   4       63.07       35.13     33.70 o 
  -7   5   4     1253.41     1235.78     68.17 o 
  -6   5   4      499.62      439.12     43.35 o 
  -5   5   4      247.14      190.22     34.21 o 
  -4   5   4     1114.42     1037.57     44.05 o 
  -3   5   4     1212.45     1166.67     45.04 o 
  -2   5   4     1755.80     1709.12     52.32 o 
  -1   5   4     4541.93     4477.73    130.76 o 
   0   5   4        5.52        6.50     18.55 o 
   1   5   4     2994.61     3037.17     91.08 o 
   2   5   4     1403.85     1338.64     48.45 o 
   3   5   4      513.85      561.41     42.34 o 
   4   5   4     2905.70     3038.14    103.89 o 
   5   5   4      185.78      156.00     32.12 o 
   6   5   4     2659.30     2655.38     83.42 o 
   7   5   4      654.47      752.24     68.91 o 
   8   5   4      405.46      400.19     56.66 o 
   9   5   4     2534.71     2621.50    114.31 o 
  -8   6   4     2311.99     2384.53     96.69 o 
  -7   6   4       43.53       44.83     34.56 o 
  -6   6   4       48.14       49.65     34.55 o 
  -5   6   4      972.95      909.38     59.36 o 
  -4   6   4        3.16       -0.62     28.45 o 
  -3   6   4      235.98      199.74     29.45 o 
  -2   6   4     1919.12     1900.84     59.18 o 
  -1   6   4        5.16       -5.91     19.98 o 
   0   6   4     7851.85     7962.52    177.97 o 
   1   6   4        9.51        0.95     20.57 o 
   2   6   4     1296.85     1226.97     58.18 o 
   3   6   4      136.16      112.83     30.62 o 
   4   6   4      307.54      288.93     37.54 o 
   5   6   4      262.51      302.45     41.51 o 
   6   6   4      849.95      888.54     66.80 o 
   7   6   4      453.82      505.39     62.13 o 
   8   6   4     2928.09     3157.44    125.44 o 
  -7   7   4      256.20      182.71     47.49 o 
  -6   7   4     1335.39     1342.91     76.10 o 
  -5   7   4       98.45       67.50     36.23 o 
  -4   7   4     2794.44     3017.18     98.43 o 
  -3   7   4      536.95      489.64     41.11 o 
  -2   7   4     1359.98     1383.04     57.65 o 
  -1   7   4      233.12      223.72     31.84 o 
   0   7   4      125.21      132.08     29.10 o 
   1   7   4      434.63      426.43     41.93 o 
   2   7   4     1202.63     1189.97     61.37 o 
   3   7   4      326.57      339.77     41.24 o 
   4   7   4     2525.94     2658.02     88.96 o 
   5   7   4       83.40       64.33     33.54 o 
   6   7   4     1100.77     1095.67     80.74 o 
  -3   8   4      506.86      526.80     68.18 o 
  -2   8   4     1129.88     1208.65     72.32 o 
  -1   8   4      302.78      285.50     52.12 o 
   0   8   4     3531.42     3548.21    125.64 o 
   1   8   4      557.50      517.98     63.36 o 
   2   8   4     1540.89     1572.73    108.18 o 
   3   8   4      327.26      350.07     56.77 o 
 -11   0   5       14.69       15.11     51.90 o 
  -9   0   5      615.80      658.14     78.60 o 
  -7   0   5     8690.87     8920.70    562.06 o 
  -5   0   5     5879.54     6142.50    170.87 o 
  -3   0   5      527.05      564.87     38.61 o 
  -1   0   5      128.72      115.66     15.14 o 
   1   0   5    20569.23    21453.31    144.40 o 
   3   0   5    18194.36    18677.16    154.09 o 
   5   0   5      170.23      124.67     25.42 o 
   7   0   5      420.64      405.75     40.14 o 
   9   0   5     1161.23     1120.27     85.39 o 
  11   0   5     3419.63     3332.84    225.45 o 
 -12   1   5      288.04      230.56     47.93 o 
 -11   1   5     1033.34     1119.09     74.28 o 
 -10   1   5      249.57      171.43     41.58 o 
  -9   1   5     2976.27     2876.62     94.80 o 
  -8   1   5     2318.42     2214.66     80.73 o 
  -7   1   5     1572.99     1584.72     57.82 o 
  -6   1   5     5361.35     5829.04     90.70 o 
  -5   1   5      973.28      883.08     35.07 o 
  -4   1   5       83.12       82.67     12.92 o 
  -3   1   5    13417.72    14213.63    149.23 o 
  -2   1   5     2995.34     3323.07     41.53 o 
  -1   1   5    19915.93    20342.46    159.42 o 
   0   1   5       18.47       17.53      8.00 o 
   1   1   5     3616.57     3801.50     68.33 o 
   3   1   5     7917.97     8480.10     95.77 o 
   4   1   5     1209.95     1081.04     29.05 o 
   5   1   5     6336.92     6531.62     76.12 o 
   6   1   5      249.67      228.99     21.81 o 
   7   1   5     4753.55     4970.42     87.90 o 
   8   1   5      712.28      675.63     41.93 o 
   9   1   5      958.86      954.11     49.49 o 
  10   1   5      544.12      539.64     59.65 o 
  11   1   5      238.88      239.81     66.90 o 
 -12   2   5     1545.86     1434.83     84.26 o 
 -11   2   5       11.24       11.35     34.06 o 
 -10   2   5     2052.28     2093.98     86.32 o 
  -9   2   5       17.88       21.36     31.61 o 
  -8   2   5      959.93      894.26     48.12 o 
  -7   2   5     2242.11     2317.91     75.53 o 
  -6   2   5      443.05      396.30     31.76 o 
  -5   2   5     4538.89     4623.34     87.57 o 
  -4   2   5     1987.64     1951.66     36.56 o 
  -3   2   5      659.97      630.58     23.69 o 
  -2   2   5     9420.82     9705.73     74.20 o 
  -1   2   5     2432.62     2557.22     66.73 o 
   0   2   5     8937.58     9720.16    109.12 o 
   1   2   5    10781.55    10936.54    187.01 o 
   2   2   5       63.82       48.22     14.30 o 
   3   2   5     1832.30     1746.35     45.70 o 
   4   2   5     4491.32     4618.59     76.08 o 
   5   2   5      165.15      163.44     23.39 o 
   6   2   5     6588.68     6834.02    100.24 o 
   7   2   5       56.03       37.50     22.61 o 
   8   2   5     1964.35     1927.45     62.95 o 
   9   2   5      150.40      135.22     30.06 o 
  10   2   5      176.59      186.44     38.65 o 
  11   2   5     1104.25     1139.72     69.35 o 
 -11   3   5      401.95      398.61     52.55 o 
 -10   3   5      403.33      391.38     54.73 o 
  -9   3   5       24.33       20.01     27.52 o 
  -8   3   5     5293.12     5372.64    100.53 o 
  -7   3   5        9.67       10.68     23.12 o 
  -6   3   5     4624.41     4796.22     84.75 o 
  -5   3   5        1.78       13.87     19.89 o 
  -4   3   5     2142.07     2072.35     44.81 o 
  -3   3   5       21.21        3.96     12.36 o 
  -2   3   5      162.88      142.29     13.64 o 
  -1   3   5      712.89      663.31     29.09 o 
   0   3   5     1655.01     1579.52     45.72 o 
   1   3   5       14.35        9.05     13.16 o 
   2   3   5     5162.08     5160.85     78.40 o 
   3   3   5      220.53      208.44     23.94 o 
   4   3   5     5041.88     5109.10     82.05 o 
   5   3   5      100.85       83.59     22.01 o 
   6   3   5      669.33      673.83     41.06 o 
   7   3   5       29.48       25.72     22.97 o 
   8   3   5     1993.67     2005.45     65.16 o 
   9   3   5      393.31      354.74     44.30 o 
  10   3   5     5137.30     5511.99    130.79 o 
  11   3   5       27.20       29.56     36.47 o 
 -11   4   5        5.90      -18.48     42.34 o 
 -10   4   5     2684.88     2776.82    122.08 o 
  -9   4   5      556.65      522.72     58.84 o 
  -8   4   5     1052.20     1021.01     54.08 o 
  -7   4   5      388.92      358.30     36.23 o 
  -6   4   5      476.91      428.25     35.88 o 
  -5   4   5      172.22      145.67     24.40 o 
  -4   4   5     4000.39     4067.86     70.49 o 
  -3   4   5     1302.46     1215.59     42.00 o 
  -2   4   5     9178.77     9368.22    156.16 o 
  -1   4   5      730.19      678.06     34.27 o 
   0   4   5     3494.86     3525.81     64.93 o 
   1   4   5     1813.80     1902.18     49.67 o 
   2   4   5        0.25        0.07     14.07 o 
   3   4   5      523.71      493.42     32.30 o 
   4   4   5     2396.39     2409.67     62.26 o 
   5   4   5        2.39       -3.20     21.82 o 
   6   4   5     4774.88     5025.69     95.05 o 
   7   4   5      123.49       74.07     26.70 o 
   8   4   5     2614.09     2665.98     89.72 o 
   9   4   5       51.26       18.41     33.42 o 
  10   4   5      326.06      279.83     45.07 o 
 -10   5   5       12.48       28.43     44.75 o 
  -9   5   5      414.01      382.05     51.87 o 
  -8   5   5     1539.32     1639.51     79.93 o 
  -7   5   5      152.38      122.55     35.33 o 
  -6   5   5     2069.34     2024.31     78.07 o 
  -5   5   5      469.98      466.88     49.19 o 
  -4   5   5     1869.01     1990.11     58.59 o 
  -3   5   5     3420.82     3294.61     70.10 o 
  -2   5   5        7.48       18.09     19.82 o 
  -1   5   5     2320.77     2310.99     59.48 o 
   0   5   5     2006.23     2086.34     57.94 o 
   1   5   5     1477.39     1508.23     51.14 o 
   2   5   5     1575.44     1560.18     61.00 o 
   3   5   5      256.15      268.27     34.94 o 
   4   5   5     1844.32     1894.27     71.00 o 
   5   5   5     2442.56     2422.09     80.20 o 
   6   5   5      105.00       55.20     28.06 o 
   7   5   5     1728.07     1838.00     93.01 o 
   8   5   5      318.45      304.66     51.57 o 
   9   5   5      266.93      273.42     56.97 o 
  -8   6   5        7.99        1.76     35.05 o 
  -7   6   5     3089.53     3113.23    103.86 o 
  -6   6   5       78.64       69.79     36.30 o 
  -5   6   5     1299.07     1307.76     68.50 o 
  -4   6   5      702.66      670.05     51.02 o 
  -3   6   5      662.08      626.22     40.70 o 
  -2   6   5      485.45      485.04     37.19 o 
  -1   6   5      218.83      171.02     27.79 o 
   0   6   5       27.18       19.71     22.66 o 
   1   6   5     2264.42     2211.83     85.39 o 
   2   6   5      470.77      432.11     42.22 o 
   3   6   5     1980.04     2037.00     75.02 o 
   4   6   5      153.31      111.03     32.85 o 
   5   6   5      936.20      914.53     59.17 o 
   6   6   5      737.06      747.07     56.64 o 
   7   6   5      318.52      268.96     52.19 o 
   8   6   5      156.54      140.46     52.38 o 
  -6   7   5      992.91      977.44     71.11 o 
  -5   7   5     1429.86     1457.27     76.92 o 
  -4   7   5      218.82      167.78     40.02 o 
  -3   7   5     3520.75     3603.72    102.39 o 
  -2   7   5      403.14      393.72     38.32 o 
  -1   7   5     2217.39     2219.07     90.09 o 
   0   7   5      215.15      219.65     36.17 o 
   1   7   5      328.44      311.29     40.44 o 
   2   7   5      143.71      113.55     33.50 o 
   3   7   5       39.93       49.28     31.07 o 
   4   7   5        4.35       18.09     31.32 o 
   5   7   5     2301.18     2445.03     92.27 o 
   6   7   5       53.04       24.28     42.43 o 
  -3   8   5      431.07      355.23     47.62 o 
  -2   8   5      204.20      180.32     45.57 o 
  -1   8   5      539.19      576.03     64.91 o 
   0   8   5     1187.76     1136.74     79.95 o 
   1   8   5      485.99      539.77     64.19 o 
   2   8   5       19.88        1.04     40.58 o 
 -12   0   6     3565.11     3778.17    183.13 o 
 -10   0   6      118.11      143.92     62.39 o 
  -8   0   6     1109.33     1084.12    122.52 o 
  -6   0   6     8512.71     8425.46    134.60 o 
  -4   0   6     2084.46     2030.57     81.62 o 
  -2   0   6     4073.64     3902.76     65.75 o 
   0   0   6     4415.18     4827.24    100.91 o 
   2   0   6     3735.07     3725.21     87.60 o 
   4   0   6     4301.36     4455.09    130.28 o 
   6   0   6    10170.23    10712.09    459.60 o 
   8   0   6     1627.01     1524.90     95.45 o 
  10   0   6     1485.71     1448.60    100.11 o 
 -12   1   6       90.00       80.35     46.18 o 
 -11   1   6      326.17      294.59     48.76 o 
 -10   1   6     1199.39     1075.59     70.12 o 
  -9   1   6       65.69       71.13     34.33 o 
  -8   1   6     6175.65     6154.16    125.78 o 
  -7   1   6      691.77      635.02     37.91 o 
  -6   1   6     1066.46     1055.36     42.14 o 
  -5   1   6      741.57      766.61     27.31 o 
  -4   1   6      143.84      141.56     16.04 o 
  -3   1   6     1910.20     1846.71     35.58 o 
  -2   1   6     1656.48     1559.71     31.27 o 
  -1   1   6     1421.98     1336.36     28.23 o 
   0   1   6     9469.60     9503.62     70.10 o 
   1   1   6      293.64      235.22     15.34 o 
   2   1   6     5182.37     5353.05     92.25 o 
   3   1   6     4019.34     4037.51     88.20 o 
   4   1   6      651.50      642.66     24.94 o 
   5   1   6      596.70      540.09     26.38 o 
   6   1   6     1389.90     1378.01     49.76 o 
   7   1   6       62.21       40.18     22.77 o 
   8   1   6     6152.58     6289.84    153.19 o 
   9   1   6      180.24      150.10     33.69 o 
  10   1   6     1356.83     1324.45     69.28 o 
  11   1   6       65.52       58.24     43.94 o 
 -12   2   6      123.02      162.72     47.35 o 
 -11   2   6     1267.81     1196.66     76.92 o 
 -10   2   6      221.45      250.04     44.64 o 
  -9   2   6      598.89      606.16     53.24 o 
  -8   2   6       53.81       39.83     24.99 o 
  -7   2   6     2681.42     2728.27     70.70 o 
  -6   2   6     5397.97     5807.72    113.52 o 
  -5   2   6     4067.88     4187.79     55.95 o 
  -4   2   6     2892.64     2969.64     57.35 o 
  -3   2   6      226.75      203.30     17.76 o 
  -2   2   6     1571.16     1540.10     33.25 o 
  -1   2   6     8013.43     8045.96    174.91 o 
   0   2   6       82.22       65.45     10.32 o 
   1   2   6    10815.65    11500.43    160.50 o 
   2   2   6     1513.66     1487.46     52.07 o 
   3   2   6      350.24      320.81     25.72 o 
   4   2   6      989.62      863.09     39.68 o 
   5   2   6      745.08      785.94     41.50 o 
   6   2   6     2608.65     2668.17     68.88 o 
   7   2   6     2024.09     1993.77     61.95 o 
   8   2   6      137.10      120.08     27.44 o 
   9   2   6     1515.79     1538.17     61.90 o 
  10   2   6      606.52      552.54     51.13 o 
  11   2   6      887.42      980.97     79.81 o 
 -11   3   6      785.83      836.63     70.22 o 
 -10   3   6      276.71      245.92     43.83 o 
  -9   3   6        2.16        8.40     32.53 o 
  -8   3   6        4.62        7.61     24.80 o 
  -7   3   6     1527.04     1427.98     55.21 o 
  -6   3   6       92.52       81.91     23.72 o 
  -5   3   6     4780.18     4767.84     81.18 o 
  -4   3   6       72.50       72.75     16.84 o 
  -3   3   6     4314.63     4213.43     58.18 o 
  -2   3   6       56.59       45.29     13.15 o 
  -1   3   6      707.23      651.02     30.72 o 
   0   3   6      791.37      794.22     31.93 o 
   1   3   6       82.51       74.27     10.90 o 
   2   3   6       98.80       76.60     17.86 o 
   3   3   6     5813.13     5897.08    100.49 o 
   4   3   6      546.42      541.43     35.54 o 
   5   3   6     9944.99    10593.40    212.35 o 
   6   3   6       15.75       -3.04     21.45 o 
   7   3   6     1735.27     1718.26     62.82 o 
   8   3   6      961.58      946.21     51.13 o 
   9   3   6       45.23       44.71     28.22 o 
  10   3   6       10.13        7.08     31.63 o 
 -10   4   6        8.44       -9.88     40.38 o 
  -9   4   6     1749.26     1796.71     82.18 o 
  -8   4   6      206.22      160.18     38.36 o 
  -7   4   6     4525.98     4734.62    155.26 o 
  -6   4   6        9.81        0.22     26.10 o 
  -5   4   6      829.14      821.13     50.17 o 
  -4   4   6     3502.24     3548.20    106.13 o 
  -3   4   6      679.00      631.75     34.30 o 
  -2   4   6       82.52       79.95     20.31 o 
  -1   4   6     5838.57     6011.90     85.47 o 
   0   4   6     1296.27     1214.60     45.50 o 
   1   4   6     5411.14     5734.71    109.87 o 
   2   4   6       26.85       20.84     23.18 o 
   3   4   6      546.97      466.78     40.18 o 
   4   4   6       33.34       44.40     22.91 o 
   5   4   6      410.00      419.33     36.24 o 
   6   4   6      661.49      660.57     49.97 o 
   7   4   6     2375.93     2529.98     74.92 o 
   8   4   6      386.57      337.74     38.80 o 
   9   4   6     1820.57     1874.52     82.87 o 
  10   4   6        3.53        4.33     41.72 o 
  -9   5   6        4.61        1.58     35.83 o 
  -8   5   6     1786.81     1870.68     83.98 o 
  -7   5   6      361.99      346.79     46.65 o 
  -6   5   6     1990.59     1915.66     77.96 o 
  -5   5   6     2606.02     2635.66     84.06 o 
  -4   5   6        7.26        1.10     24.95 o 
  -3   5   6     3453.21     3510.29    105.28 o 
  -2   5   6     1534.27     1470.19     51.43 o 
  -1   5   6      522.97      509.31     37.97 o 
   0   5   6      487.35      461.23     33.34 o 
   1   5   6     2181.42     2143.42     69.78 o 
   2   5   6     3377.81     3407.59     87.32 o 
   3   5   6     2424.51     2342.83     77.18 o 
   4   5   6        2.48        5.97     25.86 o 
   5   5   6     1690.96     1618.24     69.01 o 
   6   5   6     1397.92     1326.52     67.98 o 
   7   5   6      296.80      242.86     39.66 o 
   8   5   6      444.85      383.02     58.73 o 
   9   5   6       10.62       40.32     42.48 o 
  -8   6   6      147.44      131.24     45.26 o 
  -7   6   6      284.90      250.18     46.36 o 
  -6   6   6     1121.59     1156.92     69.14 o 
  -5   6   6      275.99      280.27     42.20 o 
  -4   6   6     2798.65     2796.24     89.25 o 
  -3   6   6       36.92       29.55     24.02 o 
  -2   6   6     1175.58     1130.33     50.40 o 
  -1   6   6       43.25       35.23     23.15 o 
   0   6   6       26.84       10.00     24.91 o 
   1   6   6      112.70      100.63     30.10 o 
   2   6   6     1278.58     1349.81     63.88 o 
   3   6   6      288.40      292.73     40.48 o 
   4   6   6     3329.25     3614.64    102.83 o 
   5   6   6       30.43       44.60     31.63 o 
   6   6   6     2180.59     2377.80     89.58 o 
   7   6   6      308.56      311.50     55.39 o 
  -6   7   6     1855.91     1757.50     86.90 o 
  -5   7   6       11.10        7.19     34.00 o 
  -4   7   6       12.81       25.46     32.16 o 
  -3   7   6        0.40       22.00     27.67 o 
  -2   7   6     1659.85     1723.26     70.61 o 
  -1   7   6       39.37       25.48     28.44 o 
   0   7   6     2340.29     2529.90     84.87 o 
   1   7   6      334.12      249.99     39.04 o 
   2   7   6     1104.66     1101.44     64.25 o 
   3   7   6      365.12      362.24     45.32 o 
   4   7   6       18.08       10.91     29.97 o 
   5   7   6       26.13       11.79     33.91 o 
  -1   8   6      449.01      437.12     49.68 o 
   0   8   6      330.70      280.90     44.32 o 
 -11   0   7     4490.25     4748.63    193.11 o 
  -9   0   7     1588.31     1568.29    109.27 o 
  -7   0   7       26.74       31.74     42.52 o 
  -5   0   7      145.65      123.23     24.01 o 
  -3   0   7     5569.59     6013.96     91.17 o 
  -1   0   7     1784.36     1640.20     51.36 o 
   1   0   7      824.09      904.37     38.84 o 
   3   0   7       17.10       11.78     17.08 o 
   5   0   7     1822.73     1756.47     63.06 o 
   7   0   7     8277.48     9642.35    483.90 o 
   9   0   7     1922.61     1788.57    107.13 o 
  11   0   7       69.60       20.07     78.39 o 
 -12   1   7      559.31      545.70     64.10 o 
 -11   1   7        3.77       -5.89     35.91 o 
 -10   1   7      195.70      225.14     46.70 o 
  -9   1   7     1716.88     1638.70     78.17 o 
  -8   1   7      356.56      359.49     46.28 o 
  -7   1   7     3903.02     4026.37     80.58 o 
  -6   1   7       17.72       18.85     19.59 o 
  -5   1   7     4200.81     4514.03     73.06 o 
  -4   1   7      485.36      426.06     23.43 o 
  -3   1   7     3240.50     3260.11     64.09 o 
  -2   1   7     3187.92     3111.58     67.25 o 
  -1   1   7     3016.21     3056.58     44.61 o 
   0   1   7      169.62      156.89     14.67 o 
   1   1   7     9255.92     9544.63    124.79 o 
   2   1   7       53.09       45.93     12.33 o 
   3   1   7     4535.57     4772.83    119.08 o 
   4   1   7       57.10       40.21     13.54 o 
   5   1   7      928.35      830.74     41.27 o 
   6   1   7      363.79      335.84     32.13 o 
   7   1   7      423.88      385.26     34.26 o 
   8   1   7      685.75      710.95     52.07 o 
   9   1   7      649.66      716.14     54.91 o 
  10   1   7      250.35      201.57     40.48 o 
  11   1   7      843.98      826.25     76.54 o 
 -11   2   7      774.73      769.95     66.36 o 
 -10   2   7      122.36      121.93     41.28 o 
  -9   2   7     2445.58     2390.68     92.22 o 
  -8   2   7      924.30      947.67     61.29 o 
  -7   2   7      286.82      242.49     31.65 o 
  -6   2   7     4860.27     4828.09     86.43 o 
  -5   2   7      832.60      786.75     39.68 o 
  -4   2   7     3843.88     4001.16     73.00 o 
  -3   2   7     1125.78     1039.88     32.29 o 
  -2   2   7     3105.36     3200.99     49.10 o 
  -1   2   7     2995.63     2971.63     43.49 o 
   0   2   7     1694.03     1627.56     32.35 o 
   1   2   7      133.57      108.14     13.50 o 
   2   2   7     3228.48     3199.95     60.80 o 
   3   2   7     1949.46     1977.69     53.44 o 
   4   2   7     2283.69     2100.59     58.31 o 
   5   2   7     1130.74      994.07     45.63 o 
   6   2   7      588.24      580.49     40.23 o 
   7   2   7      822.33      820.08     46.70 o 
   8   2   7      402.66      425.43     39.46 o 
   9   2   7      311.14      272.88     36.60 o 
  10   2   7     1564.21     1535.99     90.94 o 
 -11   3   7       10.42       28.23     39.69 o 
 -10   3   7     3930.86     4050.60    119.79 o 
  -9   3   7      459.45      427.01     49.23 o 
  -8   3   7      427.61      479.81     41.85 o 
  -7   3   7      337.69      317.63     34.48 o 
  -6   3   7      661.50      656.12     41.60 o 
  -5   3   7      840.77      836.89     42.93 o 
  -4   3   7     1955.43     1987.97     46.36 o 
  -3   3   7       39.32       36.17     16.00 o 
  -2   3   7     1580.92     1480.88     44.16 o 
  -1   3   7      530.20      495.71     29.23 o 
   0   3   7     2130.83     2123.12     52.07 o 
   1   3   7       16.31       12.29      9.69 o 
   2   3   7     1872.38     1827.52     47.45 o 
   3   3   7        4.72        4.41     18.29 o 
   4   3   7     1355.08     1257.57     49.59 o 
   5   3   7      424.20      403.86     35.93 o 
   6   3   7     4083.62     4399.82     95.22 o 
   7   3   7        5.63        5.51     23.13 o 
   8   3   7     2149.81     2204.42     71.76 o 
   9   3   7      326.88      300.86     38.41 o 
  10   3   7      532.78      500.92     54.30 o 
 -10   4   7      237.58      193.57     55.10 o 
  -9   4   7      170.86      125.96     45.44 o 
  -8   4   7     1541.53     1551.21     65.15 o 
  -7   4   7        0.48      -15.53     27.29 o 
  -6   4   7     5062.35     5214.59    114.56 o 
  -5   4   7       45.53       43.99     26.58 o 
  -4   4   7     1486.40     1384.72     52.32 o 
  -3   4   7      540.77      531.78     33.22 o 
  -2   4   7      300.18      304.02     27.32 o 
  -1   4   7       14.57        8.94     17.92 o 
   0   4   7     2565.85     2459.97     95.08 o 
   1   4   7     1499.65     1459.05     58.37 o 
   2   4   7     6295.86     6500.34    114.38 o 
   3   4   7      309.13      315.55     35.88 o 
   4   4   7     2419.27     2397.73     78.12 o 
   5   4   7      651.13      595.28     47.41 o 
   6   4   7      168.82      139.69     32.69 o 
   7   4   7      131.67      119.40     34.02 o 
   8   4   7      384.19      378.73     46.91 o 
   9   4   7       30.05       -1.79     39.09 o 
  -9   5   7      600.46      609.55     62.97 o 
  -8   5   7      374.40      376.16     50.00 o 
  -7   5   7      366.47      383.24     47.67 o 
  -6   5   7      669.23      655.44     53.59 o 
  -5   5   7      160.32      124.47     35.18 o 
  -4   5   7     2961.38     3012.90     88.92 o 
  -3   5   7      425.91      389.49     33.28 o 
  -2   5   7     3704.20     3842.50     77.83 o 
  -1   5   7       17.72       13.02     18.84 o 
   0   5   7      615.48      617.46     44.20 o 
   1   5   7     1572.68     1524.65     64.29 o 
   2   5   7       20.12       27.70     25.65 o 
   3   5   7     4539.58     4780.37    109.75 o 
   4   5   7     1058.88     1065.13     60.36 o 
   5   5   7      118.45      115.88     34.30 o 
   6   5   7      896.39      953.24     61.10 o 
   7   5   7      238.10      236.77     41.75 o 
   8   5   7      835.51      944.43     80.61 o 
  -7   6   7       82.59       79.53     39.73 o 
  -6   6   7      173.81      150.34     38.83 o 
  -5   6   7      270.49      245.80     42.02 o 
  -4   6   7       12.98       15.31     28.88 o 
  -3   6   7     2277.49     2308.97    104.03 o 
  -2   6   7       65.40       42.29     24.65 o 
  -1   6   7     1627.25     1558.94     66.73 o 
   0   6   7      114.79       91.07     29.41 o 
   1   6   7     1025.72     1026.82     58.49 o 
   2   6   7     1659.60     1632.47     71.25 o 
   3   6   7       44.52       58.96     29.74 o 
   4   6   7      412.47      397.69     46.36 o 
   5   6   7     1517.34     1604.92     77.31 o 
   6   6   7        7.07       -0.51     31.78 o 
   7   6   7     2173.79     2347.38     93.37 o 
  -5   7   7     1829.55     1927.69     87.22 o 
  -4   7   7      148.03       77.87     35.29 o 
  -3   7   7       42.13       25.31     35.76 o 
  -2   7   7      214.11      157.81     34.68 o 
  -1   7   7      506.95      483.76     46.98 o 
   0   7   7       57.94       62.08     32.19 o 
   1   7   7     2441.61     2521.24     88.42 o 
   2   7   7        0.09        5.32     28.34 o 
   3   7   7     3348.34     3540.21    106.65 o 
   4   7   7      123.82      125.86     36.94 o 
 -10   0   8     3112.29     3275.65    207.81 o 
  -8   0   8     5206.58     5170.80    169.14 o 
  -6   0   8      123.16       82.57     24.23 o 
  -4   0   8      144.52      111.69     24.35 o 
  -2   0   8     9182.44     9550.24    208.30 o 
   0   0   8     2306.44     2249.62     59.45 o 
   2   0   8     6541.85     6436.97    163.22 o 
   4   0   8     3200.18     3207.02     93.18 o 
   6   0   8     2575.88     2493.10    114.32 o 
   8   0   8     4187.43     4612.63    165.53 o 
  10   0   8     1347.34     1303.98    103.12 o 
 -11   1   8      416.23      411.61     57.08 o 
 -10   1   8      815.41      727.74     64.26 o 
  -9   1   8      150.03      147.99     38.35 o 
  -8   1   8       49.97       26.87     29.29 o 
  -7   1   8      531.89      481.77     44.31 o 
  -6   1   8     1302.62     1300.55     48.40 o 
  -5   1   8        3.97        7.70     15.49 o 
  -4   1   8     5837.67     5956.21     71.94 o 
  -3   1   8       25.60       19.22     13.74 o 
  -2   1   8     4832.41     4946.30     66.08 o 
  -1   1   8     1261.38     1298.29     32.92 o 
   0   1   8     2616.56     2718.80     46.37 o 
   1   1   8     2284.49     2331.83     46.98 o 
   2   1   8     2048.75     2028.45     41.43 o 
   3   1   8      219.61      197.41     18.78 o 
   4   1   8     3197.97     3212.23     69.45 o 
   5   1   8       98.82       76.34     23.29 o 
   6   1   8     1920.48     1790.61     59.09 o 
   7   1   8     1162.30     1057.72     60.96 o 
   8   1   8       77.95       39.97     30.79 o 
   9   1   8      179.26      179.28     39.33 o 
  10   1   8       63.84       50.31     35.89 o 
 -11   2   8     1853.22     1860.31     94.02 o 
 -10   2   8      926.92     1010.41     72.13 o 
  -9   2   8      108.11      110.55     38.91 o 
  -8   2   8      590.89      601.63     52.86 o 
  -7   2   8     2893.25     2773.38     72.55 o 
  -6   2   8       49.53       35.02     23.10 o 
  -5   2   8     2243.58     2174.56     58.69 o 
  -4   2   8      657.75      642.79     30.82 o 
  -3   2   8     2828.06     2870.78     53.10 o 
  -2   2   8     3555.80     3803.65     72.74 o 
  -1   2   8       15.54       20.47     12.75 o 
   0   2   8     9299.08     9750.47     80.53 o 
   1   2   8       38.55       37.20     12.71 o 
   2   2   8      980.53      910.52     41.67 o 
   3   2   8     2766.30     2793.01     64.33 o 
   4   2   8        2.39       10.21     19.17 o 
   5   2   8     2678.13     2539.16     67.92 o 
   6   2   8      575.36      523.96     38.83 o 
   7   2   8       90.36       99.31     27.74 o 
   8   2   8      540.11      525.44     43.43 o 
   9   2   8      227.16      193.77     39.59 o 
  10   2   8      463.93      476.40     53.19 o 
 -10   3   8      216.77      172.75     49.73 o 
  -9   3   8     3319.98     3287.16    124.46 o 
  -8   3   8      196.37      120.70     33.15 o 
  -7   3   8      315.61      311.17     39.03 o 
  -6   3   8      398.39      379.01     38.54 o 
  -5   3   8       58.36       68.63     22.83 o 
  -4   3   8       99.63       83.26     20.23 o 
  -3   3   8      108.51       96.22     20.11 o 
  -2   3   8       80.93       69.44     19.77 o 
  -1   3   8     5701.38     5886.96     83.36 o 
   0   3   8        0.63        4.29     14.13 o 
   1   3   8     4954.88     4955.20     56.76 o 
   2   3   8      375.57      356.54     27.85 o 
   3   3   8     1142.76     1067.05     44.94 o 
   4   3   8     2267.55     2240.03     72.82 o 
   5   3   8       42.62       50.36     24.29 o 
   6   3   8      326.12      284.47     34.63 o 
   7   3   8     2483.30     2639.80     79.02 o 
   8   3   8      181.78      186.49     34.49 o 
   9   3   8     2713.87     3059.85     99.40 o 
 -10   4   8       23.18       48.10     49.26 o 
  -9   4   8       64.45       55.58     43.90 o 
  -8   4   8      206.82      187.52     40.16 o 
  -7   4   8     1247.88     1238.26     67.07 o 
  -6   4   8      185.32      178.41     36.68 o 
  -5   4   8     3348.14     3401.79     91.26 o 
  -4   4   8       22.43       13.14     23.50 o 
  -3   4   8     3153.27     3236.32    101.45 o 
  -2   4   8      299.93      275.44     27.50 o 
  -1   4   8      766.03      772.25     38.96 o 
   0   4   8       13.83       20.12     17.95 o 
   1   4   8      849.40      784.85     47.93 o 
   2   4   8       31.37       16.55     26.38 o 
   3   4   8     3146.92     3226.13     88.81 o 
   4   4   8      111.84      119.61     31.72 o 
   5   4   8     2058.75     1996.51     76.60 o 
   6   4   8        2.67       21.81     29.83 o 
   7   4   8      379.38      349.21     44.56 o 
   8   4   8      133.40      123.37     39.28 o 
   9   4   8      127.74       87.16     45.69 o 
  -8   5   8      240.88      197.37     43.66 o 
  -7   5   8     1255.74     1261.87     72.55 o 
  -6   5   8     2256.48     2361.95     86.98 o 
  -5   5   8      242.05      173.84     36.48 o 
  -4   5   8     1550.83     1534.32     68.02 o 
  -3   5   8     1996.59     1950.82     60.12 o 
  -2   5   8     1029.15      977.78     46.38 o 
  -1   5   8     2859.13     2951.79     82.09 o 
   0   5   8      339.23      307.93     36.65 o 
   1   5   8     1438.70     1460.69     64.81 o 
   2   5   8     1303.97     1276.77     62.80 o 
   3   5   8     1238.88     1328.82     65.43 o 
   4   5   8       42.40       55.05     32.63 o 
   5   5   8      629.83      634.17     52.48 o 
   6   5   8      284.24      262.08     44.30 o 
   7   5   8      989.44     1078.68     69.90 o 
   8   5   8      408.38      344.26     58.75 o 
  -7   6   8       79.85       35.90     39.73 o 
  -6   6   8      911.00      903.75     65.75 o 
  -5   6   8      316.67      283.52     55.32 o 
  -4   6   8     1183.60     1237.89     68.25 o 
  -3   6   8      282.40      280.37     40.56 o 
  -2   6   8     1147.56     1158.39     59.15 o 
  -1   6   8      199.94      167.52     34.08 o 
   0   6   8     1001.12      999.20     58.56 o 
   1   6   8       41.16        9.91     25.41 o 
   2   6   8      899.66      967.82     61.23 o 
   3   6   8      143.63      137.61     34.72 o 
   4   6   8       85.01       75.55     33.75 o 
   5   6   8      323.39      305.88     44.49 o 
   6   6   8      440.16      433.78     50.71 o 
  -4   7   8     2592.91     2546.01    110.38 o 
  -3   7   8      371.77      320.26     52.18 o 
  -2   7   8      984.81      968.25     73.12 o 
  -1   7   8       14.91        3.80     30.09 o 
   0   7   8        0.17      -25.80     28.89 o 
   1   7   8        0.23      -31.03     29.84 o 
   2   7   8      741.15      748.58     60.80 o 
   3   7   8        7.29       35.05     34.10 o 
 -11   0   9      176.40      129.91     66.03 o 
  -9   0   9     4946.49     4971.18    226.55 o 
  -7   0   9     8970.91     9375.69    211.79 o 
  -5   0   9      143.46      136.34     28.90 o 
  -3   0   9     1166.77     1184.68     49.95 o 
  -1   0   9      110.71       86.41     21.74 o 
   1   0   9     2267.41     2248.96     65.62 o 
   3   0   9     6088.47     6098.10     98.73 o 
   5   0   9     1267.72     1267.34     97.67 o 
   7   0   9     1081.67      961.06    101.91 o 
   9   0   9     2727.00     2698.67    138.03 o 
 -11   1   9     2562.63     2655.81    110.55 o 
 -10   1   9      168.08      176.21     45.95 o 
  -9   1   9      967.21      913.09     66.32 o 
  -8   1   9       39.41       26.24     30.77 o 
  -7   1   9       35.76       27.77     27.70 o 
  -6   1   9     1567.31     1525.59     52.79 o 
  -5   1   9     6259.04     6549.98    109.60 o 
  -4   1   9      691.78      642.05     30.89 o 
  -3   1   9     7838.88     7692.84    113.56 o 
  -2   1   9      337.71      305.69     21.25 o 
  -1   1   9     2820.52     2797.14     49.02 o 
   0   1   9     1758.13     1640.41     38.65 o 
   1   1   9      459.86      472.38     25.46 o 
   2   1   9     3892.77     4104.83     60.86 o 
   3   1   9      412.07      367.10     30.08 o 
   4   1   9       20.32       16.80     20.38 o 
   5   1   9     2265.94     2200.88     63.16 o 
   6   1   9        1.37        2.29     26.42 o 
   7   1   9     3502.29     3369.81     98.51 o 
   8   1   9      319.05      255.04     41.94 o 
   9   1   9      549.60      546.10     54.38 o 
  10   1   9      256.16      231.64     46.73 o 
 -10   2   9     2268.91     2379.79    100.76 o 
  -9   2   9      523.13      509.97     55.21 o 
  -8   2   9     1552.47     1601.21    118.99 o 
  -7   2   9     1382.27     1336.39     56.22 o 
  -6   2   9     2045.11     2069.74     63.00 o 
  -5   2   9     2408.74     2510.93     63.70 o 
  -4   2   9     2333.65     2339.06     47.87 o 
  -3   2   9      436.85      447.49     27.32 o 
  -2   2   9     6907.35     7217.51    131.77 o 
  -1   2   9      648.47      575.60     26.51 o 
   0   2   9     1279.50     1234.26     34.15 o 
   1   2   9     1013.45      989.29     38.47 o 
   2   2   9      556.27      480.69     31.60 o 
   3   2   9      609.04      542.12     35.36 o 
   4   2   9     1935.80     1825.13     58.74 o 
   5   2   9      462.84      447.56     37.16 o 
   6   2   9     1392.18     1413.37     71.37 o 
   7   2   9      289.35      249.51     34.01 o 
   8   2   9      832.63      751.37     57.42 o 
   9   2   9     1401.26     1348.48     74.09 o 
 -10   3   9      178.17      171.40     53.44 o 
  -9   3   9      100.01       74.37     44.37 o 
  -8   3   9     1528.82     1467.38     83.58 o 
  -7   3   9      264.36      222.29     36.78 o 
  -6   3   9     7269.70     7341.23    127.87 o 
  -5   3   9      154.47      136.45     30.02 o 
  -4   3   9     1441.07     1369.53     56.31 o 
  -3   3   9      452.63      470.37     32.60 o 
  -2   3   9      110.77       87.91     21.19 o 
  -1   3   9       56.03       39.05     19.06 o 
   0   3   9     3750.58     3934.82     69.21 o 
   1   3   9       78.43       66.83     24.92 o 
   2   3   9     2751.49     2793.99     81.31 o 
   3   3   9      676.67      622.57     45.92 o 
   4   3   9     1004.43      990.11     56.06 o 
   5   3   9      734.98      775.89     53.27 o 
   6   3   9      812.10      808.21     55.91 o 
   7   3   9       34.61       53.24     32.09 o 
   8   3   9     1651.97     1742.86     79.26 o 
   9   3   9      104.10       67.91     41.89 o 
  -9   4   9       17.14       -2.90     34.68 o 
  -8   4   9      974.52      976.08     65.59 o 
  -7   4   9      340.91      298.39     43.24 o 
  -6   4   9      337.37      287.44     40.73 o 
  -5   4   9        5.47       -2.83     25.29 o 
  -4   4   9     3632.65     3782.31     93.02 o 
  -3   4   9      148.00      121.77     24.78 o 
  -2   4   9     4797.15     4939.61    121.03 o 
  -1   4   9        1.42       -5.66     17.83 o 
   0   4   9     3466.68     3433.02     87.73 o 
   1   4   9      777.44      738.53     49.25 o 
   2   4   9      521.18      481.04     43.03 o 
   3   4   9     1909.71     1915.42     75.31 o 
   4   4   9     1651.12     1666.51     71.83 o 
   5   4   9       11.85       28.87     27.87 o 
   6   4   9     2451.51     2426.59     88.36 o 
   7   4   9      239.02      144.92     39.82 o 
   8   4   9     1910.26     2036.35     87.48 o 
  -8   5   9     1857.81     2002.68     92.81 o 
  -7   5   9       70.49       72.47     36.54 o 
  -6   5   9     1502.92     1470.45     73.97 o 
  -5   5   9      873.55      807.53     56.12 o 
  -4   5   9      509.38      466.80     45.31 o 
  -3   5   9      928.62      918.15     55.49 o 
  -2   5   9      294.99      246.87     34.61 o 
  -1   5   9     1607.97     1627.68     65.33 o 
   0   5   9     1484.14     1408.44     63.76 o 
   1   5   9       12.27       -4.37     26.21 o 
   2   5   9     2187.51     2228.94     80.48 o 
   3   5   9      676.76      642.27     51.76 o 
   4   5   9      767.32      782.63     59.05 o 
   5   5   9      303.94      317.56     45.77 o 
   6   5   9      137.59      102.11     36.62 o 
   7   5   9     1899.53     2047.65     90.36 o 
  -6   6   9       38.21       14.16     36.65 o 
  -5   6   9     1003.77     1062.82     69.08 o 
  -4   6   9      121.67      129.51     31.52 o 
  -3   6   9        6.32       20.88     33.48 o 
  -2   6   9      226.51      195.17     36.68 o 
  -1   6   9       16.66       -9.97     26.50 o 
   0   6   9      755.87      795.05     55.88 o 
   1   6   9     3468.26     3509.51    100.91 o 
   2   6   9        3.39       18.97     30.79 o 
   3   6   9     2815.03     3064.97    100.98 o 
   4   6   9        7.25        2.28     31.70 o 
   5   6   9      192.77      190.27     42.68 o 
  -3   7   9     1121.73     1154.45     80.16 o 
  -2   7   9        0.04       -9.95     33.41 o 
  -1   7   9     3485.04     3617.82    104.97 o 
   0   7   9      229.82      206.01     40.27 o 
   1   7   9      228.37      254.26     48.53 o 
   2   7   9       61.89       47.83     33.51 o 
 -10   0  10       24.31       36.62     54.54 o 
  -8   0  10        8.17       11.09     44.16 o 
  -6   0  10     1974.86     2221.57    229.84 o 
  -4   0  10     8555.84     8666.00    398.30 o 
  -2   0  10     6758.37     7037.07    276.89 o 
   0   0  10      630.87      580.00     41.26 o 
   2   0  10     7526.38     7642.24    122.35 o 
   4   0  10     6931.65     7359.86    182.18 o 
   6   0  10     1969.56     1916.04    109.97 o 
   8   0  10      709.78      606.57     79.03 o 
 -10   1  10     2085.27     2159.96     98.62 o 
  -9   1  10       50.71       51.09     37.44 o 
  -8   1  10     2825.58     2997.14     97.41 o 
  -7   1  10       79.56       50.99     31.17 o 
  -6   1  10     8047.96     8221.49    158.04 o 
  -5   1  10     1589.17     1578.66     51.94 o 
  -4   1  10      456.85      443.16     28.57 o 
  -3   1  10     1726.29     1612.62     42.90 o 
  -2   1  10     3695.54     3519.73     74.99 o 
  -1   1  10      143.99      141.26     18.88 o 
   0   1  10     2393.63     2391.61     50.55 o 
   1   1  10       21.27       22.56     15.34 o 
   2   1  10     4551.48     4662.52     86.87 o 
   3   1  10     2824.06     2745.40     67.76 o 
   4   1  10     1363.98     1312.71     51.75 o 
   5   1  10      860.74      832.84     54.37 o 
   6   1  10      810.26      843.35     56.96 o 
   7   1  10      527.27      445.01     50.39 o 
   8   1  10     1296.21     1296.11     73.32 o 
   9   1  10      259.26      182.31     43.04 o 
 -10   2  10        8.04       11.31     44.56 o 
  -9   2  10     3368.17     3511.31    114.74 o 
  -8   2  10        3.10        1.96     33.40 o 
  -7   2  10     2775.68     2863.03     90.37 o 
  -6   2  10      356.74      343.24     34.78 o 
  -5   2  10       49.24       46.84     22.62 o 
  -4   2  10     4114.23     4174.70     72.26 o 
  -3   2  10      384.26      352.27     26.08 o 
  -2   2  10      582.20      552.12     29.07 o 
  -1   2  10     3689.03     3584.49     65.52 o 
   0   2  10       75.59       44.45     15.13 o 
   1   2  10     2023.86     1995.75     54.92 o 
   2   2  10     3197.15     3216.63     70.23 o 
   3   2  10      419.55      397.18     34.36 o 
   4   2  10     4820.62     4766.64     92.42 o 
   5   2  10      101.62       85.61     26.18 o 
   6   2  10      361.27      307.27     34.92 o 
   7   2  10     1234.06     1243.12     68.60 o 
   8   2  10       48.27       23.70     32.37 o 
   9   2  10     1683.86     1801.21     85.86 o 
  -9   3  10       62.45       52.97     44.09 o 
  -8   3  10      366.19      351.69     55.48 o 
  -7   3  10     1562.53     1527.58     69.77 o 
  -6   3  10      183.37      168.05     30.25 o 
  -5   3  10     7627.13     7852.63    202.46 o 
  -4   3  10       29.17       14.57     22.96 o 
  -3   3  10     1297.11     1284.66     48.60 o 
  -2   3  10       35.94       40.10     20.40 o 
  -1   3  10      224.64      221.16     25.99 o 
   0   3  10      145.44      101.94     27.59 o 
   1   3  10       17.00       18.72     24.83 o 
   2   3  10      125.49       94.97     29.89 o 
   3   3  10     5881.15     6130.81    139.06 o 
   4   3  10       82.44       58.27     29.44 o 
   5   3  10     4926.53     5266.59    120.93 o 
   6   3  10      366.14      316.86     43.61 o 
   7   3  10     1616.22     1637.81     77.73 o 
   8   3  10       16.77       39.12     40.41 o 
  -8   4  10       18.19       -7.27     39.49 o 
  -7   4  10     2152.04     2022.61     82.48 o 
  -6   4  10      293.81      291.64     40.56 o 
  -5   4  10      519.48      445.46     44.67 o 
  -4   4  10       39.77       12.73     25.14 o 
  -3   4  10     1238.29     1163.37     49.48 o 
  -2   4  10     2040.03     1988.46     59.93 o 
  -1   4  10     2083.91     2150.88     73.94 o 
   0   4  10      216.89      199.65     34.90 o 
   1   4  10     4016.62     4101.51    100.80 o 
   2   4  10      500.91      481.01     44.96 o 
   3   4  10      534.07      571.86     50.03 o 
   4   4  10      744.14      783.05     57.11 o 
   5   4  10      387.34      357.03     45.59 o 
   6   4  10        6.97       -9.23     29.80 o 
   7   4  10     1332.30     1420.32     75.73 o 
  -7   5  10      570.92      547.29     56.59 o 
  -6   5  10      341.38      353.61     46.60 o 
  -5   5  10     1237.19     1227.90     67.29 o 
  -4   5  10      351.71      285.69     40.09 o 
  -3   5  10     1697.11     1689.49     82.23 o 
  -2   5  10     1545.83     1432.10     64.39 o 
  -1   5  10      501.81      505.95     46.02 o 
   0   5  10     1419.04     1419.72     68.23 o 
   1   5  10     1245.85     1205.81     64.76 o 
   2   5  10      447.95      425.37     46.59 o 
   3   5  10     1571.98     1594.91     75.03 o 
   4   5  10      154.48      154.42     38.21 o 
   5   5  10     1295.62     1313.91     73.94 o 
   6   5  10       96.74      101.82     39.01 o 
  -5   6  10      310.77      225.98     51.54 o 
  -4   6  10     2699.68     2848.95     98.02 o 
  -3   6  10      175.54      154.62     42.10 o 
  -2   6  10      800.95      843.73     68.39 o 
  -1   6  10      127.36       95.07     34.61 o 
   0   6  10       22.82        3.16     29.24 o 
   1   6  10      217.45      239.62     41.05 o 
   2   6  10     1388.92     1395.89     73.22 o 
   3   6  10       13.45       -8.08     31.88 o 
   4   6  10     1512.64     1562.28     81.70 o 
  -9   0  11     1848.17     1840.69    122.33 o 
  -7   0  11     1283.77     1234.39     93.34 o 
  -5   0  11     1689.97     1740.07     71.03 o 
  -3   0  11     5419.88     5647.94    110.21 o 
  -1   0  11     3683.31     3696.26     88.60 o 
   1   0  11      721.63      649.68     45.72 o 
   3   0  11      187.80      173.58     43.45 o 
   5   0  11     2490.64     2562.35    124.59 o 
   7   0  11     4251.92     4800.17    178.60 o 
   9   0  11      449.05      413.36     75.76 o 
 -10   1  11      447.03      496.15     60.57 o 
  -9   1  11     1551.08     1640.62     85.99 o 
  -8   1  11       95.88       76.62     43.32 o 
  -7   1  11     2698.29     2666.35     89.37 o 
  -6   1  11      336.57      282.86     32.79 o 
  -5   1  11     1274.42     1269.78     50.39 o 
  -4   1  11      355.10      363.92     28.08 o 
  -3   1  11      122.57       98.03     19.81 o 
  -2   1  11     1610.98     1463.11     42.76 o 
  -1   1  11      579.78      511.16     28.67 o 
   0   1  11      672.27      638.41     31.77 o 
   1   1  11     1602.99     1689.69     52.28 o 
   2   1  11      979.42      956.55     44.18 o 
   3   1  11     9207.40     9362.69    146.91 o 
   4   1  11     1975.17     1907.36     74.17 o 
   5   1  11      976.86      938.39     59.84 o 
   6   1  11     1066.40     1121.31     65.81 o 
   7   1  11       20.10       -3.68     31.92 o 
   8   1  11       62.59       75.55     38.26 o 
  -9   2  11      193.67      199.15     51.34 o 
  -8   2  11      683.72      636.53     64.15 o 
  -7   2  11       21.04        5.21     32.60 o 
  -6   2  11     2098.53     2135.27     74.61 o 
  -5   2  11       21.00        6.24     22.56 o 
  -4   2  11     1420.35     1313.32     56.79 o 
  -3   2  11     1636.58     1665.39     54.25 o 
  -2   2  11        4.97        8.26     18.53 o 
  -1   2  11     1760.32     1764.21     45.31 o 
   0   2  11     3655.68     3621.72     70.22 o 
   1   2  11     1217.56     1124.71     45.61 o 
   2   2  11     1726.60     1768.57     75.23 o 
   3   2  11       52.47       39.48     22.78 o 
   4   2  11     1825.12     1816.20     64.26 o 
   5   2  11     1420.51     1317.70     58.14 o 
   6   2  11      208.65      181.07     40.49 o 
   7   2  11      484.15      454.27     44.33 o 
   8   2  11      306.52      357.24     50.20 o 
  -9   3  11       26.50       -3.95     41.80 o 
  -8   3  11      568.44      536.60     63.71 o 
  -7   3  11      110.94      105.25     35.09 o 
  -6   3  11       20.74       23.98     28.76 o 
  -5   3  11       35.01       22.60     27.21 o 
  -4   3  11     1311.10     1421.15     72.89 o 
  -3   3  11        9.45       23.36     21.13 o 
  -2   3  11     6127.84     6195.61     97.70 o 
  -1   3  11        5.66        2.99     24.40 o 
   0   3  11     2222.81     2174.27     75.06 o 
   1   3  11     1473.23     1385.54     63.51 o 
   2   3  11      207.76      138.50     33.21 o 
   3   3  11      133.30      111.05     32.16 o 
   4   3  11     2561.91     2669.99     90.78 o 
   5   3  11       54.25       34.41     30.48 o 
   6   3  11     1936.40     2094.62     85.08 o 
   7   3  11        7.79       32.74     41.59 o 
  -8   4  11     1444.24     1539.58     97.92 o 
  -7   4  11      135.84      116.48     39.25 o 
  -6   4  11     1175.17     1246.88     67.74 o 
  -5   4  11       28.60       17.78     27.58 o 
  -4   4  11     2850.96     2768.33     85.86 o 
  -3   4  11       66.03       28.80     26.41 o 
  -2   4  11      214.50      160.42     34.21 o 
  -1   4  11     2058.76     1898.85     72.24 o 
   0   4  11     2405.11     2411.61     82.67 o 
   1   4  11       10.53        3.76     26.26 o 
   2   4  11     3574.79     3666.49    101.56 o 
   3   4  11      245.53      205.50     37.77 o 
   4   4  11     2823.08     3023.45     99.15 o 
   5   4  11      183.08      156.31     39.44 o 
   6   4  11        5.20        2.51     33.30 o 
  -6   5  11       79.54       47.71     36.62 o 
  -5   5  11     1271.50     1258.02     68.90 o 
  -4   5  11      648.18      681.55     64.72 o 
  -3   5  11       77.26       46.80     34.08 o 
  -2   5  11     1812.67     1853.03     74.81 o 
  -1   5  11      533.40      511.44     48.99 o 
   0   5  11      773.49      760.92     57.10 o 
   1   5  11      122.16      134.78     35.58 o 
   2   5  11        1.65      -11.22     27.90 o 
   3   5  11      740.22      757.23     58.45 o 
   4   5  11      169.05      141.57     40.69 o 
   5   5  11      597.31      530.11     58.33 o 
  -4   6  11      154.24      169.17     46.91 o 
  -3   6  11     3264.80     3354.08    123.57 o 
  -2   6  11      388.95      336.46     53.57 o 
  -1   6  11      890.56      936.24     63.27 o 
   0   6  11      196.20      176.49     40.17 o 
   1   6  11      137.11       98.23     37.75 o 
   2   6  11      241.64      195.48     42.91 o 
   3   6  11       34.42       23.61     34.56 o 
  -8   0  12     2738.23     2747.06    138.63 o 
  -6   0  12     1959.71     1948.12    104.14 o 
  -4   0  12      770.97      731.23     51.66 o 
  -2   0  12     1831.69     1736.12     67.03 o 
   0   0  12     7874.54     8221.08    214.95 o 
   2   0  12      801.33      729.70     56.37 o 
   4   0  12        0.58        6.49     39.24 o 
   6   0  12      780.15      814.23     86.32 o 
   8   0  12     2946.12     3289.93    160.85 o 
  -9   1  12      952.41      932.09     71.01 o 
  -8   1  12      789.34      782.93     61.97 o 
  -7   1  12       37.50       26.09     30.07 o 
  -6   1  12     2815.53     2862.22     86.27 o 
  -5   1  12        6.69        2.02     21.42 o 
  -4   1  12     1056.90     1054.03     41.81 o 
  -3   1  12       49.17       31.27     17.10 o 
  -2   1  12     4001.97     3972.47     68.48 o 
  -1   1  12     1191.34     1095.11     39.39 o 
   0   1  12       71.61       52.71     21.68 o 
   1   1  12     1033.86     1038.47     46.32 o 
   2   1  12     1130.08     1136.23     49.43 o 
   3   1  12      650.33      571.21     48.05 o 
   4   1  12     1154.38     1115.29     62.21 o 
   5   1  12      533.99      471.54     47.60 o 
   6   1  12      765.49      775.30     59.41 o 
   7   1  12      310.20      259.65     45.43 o 
   8   1  12       95.81       90.20     41.03 o 
  -9   2  12       34.63        5.74     44.25 o 
  -8   2  12      664.13      608.44     63.65 o 
  -7   2  12      486.60      441.07     57.24 o 
  -6   2  12      458.58      416.16     43.11 o 
  -5   2  12     3435.51     3344.93     99.57 o 
  -4   2  12       48.15       34.03     25.85 o 
  -3   2  12      793.39      790.55     42.55 o 
  -2   2  12     1227.73     1162.23     48.99 o 
  -1   2  12      107.12       89.93     28.38 o 
   0   2  12     1922.40     1859.27     69.40 o 
   1   2  12      217.37      169.37     32.73 o 
   2   2  12      398.25      367.80     42.09 o 
   3   2  12      105.28      101.21     31.30 o 
   4   2  12       44.26       -2.11     34.05 o 
   5   2  12     1679.29     1621.83     90.18 o 
   6   2  12      608.22      594.03     64.64 o 
   7   2  12     1591.18     1667.22     95.64 o 
  -8   3  12      132.64       88.91     46.26 o 
  -7   3  12     1756.63     1757.30     94.73 o 
  -6   3  12     1431.54     1448.84     70.35 o 
  -5   3  12       75.63       51.21     29.11 o 
  -4   3  12      378.65      323.67     38.35 o 
  -3   3  12      976.45     1034.16     48.60 o 
  -2   3  12      100.64       74.26     29.12 o 
  -1   3  12     5537.59     5821.68    118.34 o 
   0   3  12       16.88        3.79     25.47 o 
   1   3  12     1360.27     1337.91     64.97 o 
   2   3  12      651.62      617.90     50.07 o 
   3   3  12      521.00      513.02     49.26 o 
   4   3  12      586.41      530.51     49.83 o 
   5   3  12       17.20       29.82     32.91 o 
   6   3  12      106.64       81.14     45.17 o 
   7   3  12     1379.98     1546.85     96.76 o 
  -7   4  12      747.47      774.39     62.63 o 
  -6   4  12      294.33      260.03     42.73 o 
  -5   4  12     1985.76     1972.75     80.65 o 
  -4   4  12      308.66      285.79     46.77 o 
  -3   4  12     2869.21     2985.08    108.72 o 
  -2   4  12       64.52       55.63     30.66 o 
  -1   4  12      181.36      128.00     33.50 o 
   0   4  12      531.44      446.65     44.58 o 
   1   4  12      192.73      149.58     35.74 o 
   2   4  12      191.85      197.54     37.56 o 
   3   4  12      828.50      846.04     59.97 o 
   4   4  12       91.33       61.95     35.77 o 
   5   4  12     2611.48     2906.42    105.36 o 
  -5   5  12       37.38       15.99     38.59 o 
  -4   5  12      350.73      279.36     49.79 o 
  -3   5  12      153.99      117.00     42.29 o 
  -2   5  12      482.10      487.46     58.04 o 
  -1   5  12     1204.22     1203.09     65.99 o 
   0   5  12        7.25      -22.48     28.14 o 
   1   5  12     2543.73     2629.88     93.66 o 
   2   5  12       82.36       54.76     34.81 o 
   3   5  12       81.62       70.83     38.55 o 
   4   5  12     1663.70     1662.32     84.81 o 
  -7   0  13     4342.78     4641.13    164.38 o 
  -5   0  13     5669.75     5980.62    164.69 o 
  -3   0  13        8.12       29.24     28.00 o 
  -1   0  13      832.94      870.61     54.85 o 
   1   0  13     4433.45     4798.68    146.16 o 
   3   0  13     1137.50     1231.24     92.68 o 
   5   0  13      118.84      106.29     52.32 o 
   7   0  13       61.57       99.25     57.86 o 
  -8   1  13      346.45      313.17     55.76 o 
  -7   1  13       19.47       34.96     35.34 o 
  -6   1  13       74.14       60.95     35.81 o 
  -5   1  13      459.36      405.98     45.10 o 
  -4   1  13      420.11      429.86     35.39 o 
  -3   1  13     1228.77     1265.95     45.71 o 
  -2   1  13      292.95      257.58     26.29 o 
  -1   1  13     4231.50     4362.65     83.77 o 
   0   1  13     1200.20     1209.26     50.95 o 
   1   1  13       14.80        5.57     20.13 o 
   2   1  13      560.56      482.91     43.97 o 
   3   1  13      774.18      759.32     55.01 o 
   4   1  13      222.22      182.11     38.17 o 
   5   1  13     1085.49     1073.69     69.16 o 
   6   1  13       12.99       19.57     36.29 o 
   7   1  13     2991.61     3247.61    115.53 o 
  -8   2  13       64.89       55.73     42.44 o 
  -7   2  13     1380.48     1398.09     85.82 o 
  -6   2  13      275.61      257.20     47.69 o 
  -5   2  13      685.25      676.14     51.27 o 
  -4   2  13     2074.52     2142.62     75.25 o 
  -3   2  13       92.07       54.29     25.10 o 
  -2   2  13      306.03      327.92     39.21 o 
  -1   2  13       12.11       13.87     26.18 o 
   0   2  13     1421.76     1315.44     63.27 o 
   1   2  13     1107.76     1068.75     59.89 o 
   2   2  13       63.49       51.29     29.92 o 
   3   2  13     1859.10     1927.22     94.59 o 
   4   2  13      988.86      944.92     72.76 o 
   5   2  13      264.44      210.21     47.20 o 
   6   2  13     1267.79     1220.13     89.00 o 
  -7   3  13       78.41       29.92     41.31 o 
  -6   3  13     3120.99     3280.77    101.83 o 
  -5   3  13        6.62       12.79     28.12 o 
  -4   3  13      710.47      661.21     50.73 o 
  -3   3  13       67.10       44.42     34.34 o 
  -2   3  13        1.73       30.71     26.77 o 
  -1   3  13      130.66       96.98     30.68 o 
   0   3  13     1945.84     1929.74     77.84 o 
   1   3  13       77.70       70.42     31.36 o 
   2   3  13     2624.25     2766.64     91.91 o 
   3   3  13      659.40      613.94     55.22 o 
   4   3  13      565.67      630.67     56.45 o 
   5   3  13       65.14       58.56     45.08 o 
  -6   4  13      282.16      245.86     45.52 o 
  -5   4  13      214.76      177.39     45.96 o 
  -4   4  13     1727.68     1804.85     92.57 o 
  -3   4  13      276.82      197.54     43.86 o 
  -2   4  13     1675.70     1826.75     76.51 o 
  -1   4  13       28.04       33.54     30.15 o 
   0   4  13     1212.78     1118.15     65.16 o 
   1   4  13       18.95        3.57     31.31 o 
   2   4  13       48.18       56.90     33.41 o 
   3   4  13       58.76       45.96     33.81 o 
   4   4  13     1436.24     1488.98     80.13 o 
  -3   5  13     1040.92     1013.42     77.65 o 
  -2   5  13       10.86        4.00     38.13 o 
  -1   5  13      420.03      381.00     46.87 o 
   0   5  13      144.61      105.78     37.58 o 
   1   5  13       30.74      -10.60     32.70 o 
   2   5  13     1858.33     1929.59     87.34 o 
  -6   0  14     3839.75     4206.83    173.40 o 
  -4   0  14     3856.89     4010.21    110.00 o 
  -2   0  14      157.96      166.58     36.75 o 
   0   0  14       87.83       63.30     33.60 o 
   2   0  14     1445.02     1380.71     95.66 o 
   4   0  14     4367.81     4492.91    191.35 o 
   6   0  14      494.19      520.02     84.15 o 
  -7   1  14      112.36       86.60     42.45 o 
  -6   1  14      143.33      121.10     41.60 o 
  -5   1  14     1222.74     1174.39     62.97 o 
  -4   1  14       23.13       -2.78     26.33 o 
  -3   1  14      526.02      503.44     39.42 o 
  -2   1  14     1940.46     1880.08     63.45 o 
  -1   1  14        2.14        3.27     26.12 o 
   0   1  14     2565.17     2625.12    109.46 o 
   1   1  14      432.87      344.76     49.25 o 
   2   1  14      782.00      797.56     67.14 o 
   3   1  14      175.95      159.97     43.51 o 
   4   1  14      720.82      709.34     69.68 o 
   5   1  14      636.01      640.02     68.41 o 
   6   1  14      697.19      651.01     73.93 o 
  -7   2  14     1216.30     1344.79     86.26 o 
  -6   2  14      695.29      688.28     65.99 o 
  -5   2  14      103.34       80.85     34.48 o 
  -4   2  14      259.41      230.34     37.73 o 
  -3   2  14      930.68      860.46     66.55 o 
  -2   2  14      473.71      473.45     45.34 o 
  -1   2  14     1010.13     1057.83     61.19 o 
   0   2  14        0.50       -3.43     28.74 o 
   1   2  14     2099.91     2018.84     79.34 o 
   2   2  14      382.16      332.69     53.82 o 
   3   2  14      306.45      238.25     50.74 o 
   4   2  14     1623.69     1503.14     92.09 o 
   5   2  14      623.59      582.47     68.34 o 
  -6   3  14       14.01       -3.51     33.60 o 
  -5   3  14     4160.25     4386.58    135.98 o 
  -4   3  14       16.96       -1.44     35.68 o 
  -3   3  14     2999.43     3183.81    114.17 o 
  -2   3  14      601.36      526.83     48.94 o 
  -1   3  14       30.08       26.05     31.02 o 
   0   3  14       25.83       14.58     29.91 o 
   1   3  14     2285.73     2310.46     88.25 o 
   2   3  14       31.62       19.17     31.31 o 
   3   3  14     2255.31     2270.57    108.23 o 
   4   3  14       68.55       44.41     43.66 o 
  -4   4  14      103.20       61.56     41.08 o 
  -3   4  14      438.05      409.72     57.54 o 
  -2   4  14       25.55       12.10     36.46 o 
  -1   4  14     1947.68     2016.66     84.38 o 
   0   4  14      213.31      164.37     39.22 o 
   1   4  14     1904.69     1940.28     87.15 o 
   2   4  14      572.25      589.46     58.98 o 
  -5   0  15      634.48      660.13     72.89 o 
  -3   0  15     4963.38     5116.85    129.83 o 
  -1   0  15     4333.37     4185.76    143.99 o 
   1   0  15      136.79      135.62     48.41 o 
   3   0  15     1194.58     1236.30    100.76 o 
  -6   1  15      194.94      137.69     45.84 o 
  -5   1  15     3430.89     3605.56    104.80 o 
  -4   1  15      587.88      500.33     47.41 o 
  -3   1  15      407.91      384.04     44.55 o 
  -2   1  15      123.30      113.10     33.03 o 
  -1   1  15     1261.47     1247.65     65.85 o 
   0   1  15      359.79      326.47     51.39 o 
   1   1  15     2146.08     2196.17    100.75 o 
   2   1  15       64.08       46.64     39.40 o 
   3   1  15     1643.48     1660.67     83.51 o 
   4   1  15      109.15       94.43     47.51 o 
  -5   2  15      156.94      146.38     37.68 o 
  -4   2  15      514.10      454.11     49.31 o 
  -3   2  15     1228.09     1211.57     77.75 o 
  -2   2  15        4.36      -10.81     29.46 o 
  -1   2  15     1378.00     1321.14     70.00 o 
   0   2  15      881.07      877.41     60.34 o 
   1   2  15       27.64      -12.23     36.76 o 
   2   2  15     2692.31     2825.10    118.93 o 
   3   2  15       68.66       39.16     41.32 o 
  -4   3  15     3242.67     3427.75    124.24 o 
  -3   3  15      125.15       92.17     41.57 o 
  -2   3  15     2749.06     2849.51    114.60 o 
  -1   3  15      346.19      264.30     43.72 o 
   0   3  15      641.88      626.41     57.23 o 
   1   3  15       11.94       37.27     34.99 o 
   2   3  15        3.20       -5.31     39.45 o 
  -4   0  16        5.15       10.82     58.48 o 
  -2   0  16     2091.49     2173.66    113.95 o 
   0   0  16     2768.02     2842.17    129.23 o 
   2   0  16      994.72     1125.24     99.92 o 
  -4   1  16     2278.67     2336.75    103.37 o 
  -3   1  16       83.99       47.82     40.41 o 
  -2   1  16      260.97      205.62     46.61 o 
  -1   1  16      364.29      346.00     52.61 o 
   0   1  16      195.02      164.54     44.85 o 
   1   1  16      455.77      384.76     56.20 o 
   2   1  16      311.24      278.22     46.50 o 
  -3   2  16     2829.32     2873.40    113.74 o 
  -2   2  16      211.17      201.71     40.40 o 
  -1   2  16      657.81      561.68     55.33 o 
   0   2  16      406.63      386.36     58.32 o 
   1   2  16      516.78      430.71     62.05 o 
                                                 
